# Supplementary material for: A new mixed group 5 metal selenide, Nb1.41V0.59Se9
Source: Acta Crystallogr Sect E Struct Rep Online. 2011 Aug 27;67(Pt 9):i50. doi: 10.1107/S1600536811033319 (PMC3200691; doi:10.1107/S1600536811033319)
Supplement: Supplementary file 1 [file e-67-00i50-sup1.cif]

##############################################################################
#                                                                            #
# This CIF contains the data in a paper accepted for publication in          #
# Acta Crystallographica Section E. It conforms to the requirements of       #
# Notes for Authors for Acta Crystallographica Section E, and has been       #
# peer reviewed under the auspices of the IUCr Commission on Journals.       #
#                                                                            #
# Full details of the Crystallographic Information File format               #
# are given in the paper "The Crystallographic Information File (CIF):       #
# a New Standard Archive File for Crystallography" by S. R. Hall, F. H.      #
# Allen and I. D. Brown [Acta Cryst. (1991), A47, 655-685].                  #
#                                                                            #
# The current version of the core CIF dictionary is obtainable from          #
# ftp://ftp.iucr.org/pub/cif_core.dic.                                       #
#                                                                            #
# Software is freely available for graphical display of the structure(s)     #
# in this CIF. For information consult the CIF software page                 #
# http://www.iucr.org/resources/cif/software.                                #
#                                                                            #
# This file may be used for bona fide research purposes within the           #
# scientific community so long as proper attribution is given to the journal # 
# article from which it was obtained.                                        #
#                                                                            #
##############################################################################
data_global
_audit_creation_method     'WinGX routine CIF_UPDATE'
_journal_date_recd_electronic     2011-07-07
_journal_date_accepted     2011-08-16
_journal_name_full     'Acta Crystallographica, Section E'
_journal_year     2011
_journal_volume     67
_journal_issue      9
_journal_page_first     i50
_journal_page_last     i50
_journal_paper_category     QI
_journal_coeditor_code     JJ2093
_publ_contact_author_name     'Professor Hoseop Yun'
_publ_contact_author_address
;
Division of Energy Systems Research and Department of Chemistry
Ajou University
Suwon 443-749
Republic of Korea
;
_publ_contact_author_email     hsyun@ajou.ac.kr
_publ_contact_author_fax     '82-31-219-1615'
_publ_contact_author_phone     '82-31-219-2605'
_publ_section_title
;
A new mixed group 5 metal selenide, Nb~1.41~V~0.59~Se~9~
;
loop_
    _publ_author_name
    _publ_author_footnote
    _publ_author_address
    'Eunsil Lee' ..
;
Division of Energy Systems Research and Department of Chemistry
Ajou University
Suwon 443-749
Republic of Korea
;
    'Yun, Hoseop' ..
;
Division of Energy Systems Research and Department of Chemistry
Ajou University
Suwon 443-749
Republic of Korea
;
_publ_section_synopsis     .
data_I
_chemical_name_systematic
;
Niobium vanadium nonaselenide
;
_chemical_name_common     ?
_chemical_formula_moiety     'Nb5.65 Se36 V2.35'
_chemical_formula_sum     'Nb5.65 Se36 V2.35'
_chemical_formula_iupac     'Nb1.41 V0.59 Se9'
_chemical_formula_weight     871.69
_chemical_melting_point     ?
_symmetry_cell_setting     monoclinic
_symmetry_space_group_name_H-M     'C 2/c'
_symmetry_space_group_name_Hall     '-C 2yc'
loop_
    _symmetry_equiv_pos_as_xyz
    'x, y, z'
    '-x, y, -z+1/2'
    'x+1/2, y+1/2, z'
    '-x+1/2, y+1/2, -z+1/2'
    '-x, -y, -z'
    'x, -y, z-1/2'
    '-x+1/2, -y+1/2, -z'
    'x+1/2, -y+1/2, z-1/2'
_cell_length_a     10.8039(5)
_cell_length_b     12.6209(7)
_cell_length_c     8.1704(3)
_cell_angle_alpha     90
_cell_angle_beta     94.6473(15)
_cell_angle_gamma     90
_cell_volume     1110.41(9)
_cell_formula_units_Z     4
_cell_measurement_reflns_used     4525
_cell_measurement_theta_min     3.23
_cell_measurement_theta_max     27.46
_cell_measurement_temperature     290.0(10)
_exptl_crystal_description     needle
_exptl_crystal_colour     black
_exptl_crystal_size_max     0.360
_exptl_crystal_size_mid     0.022
_exptl_crystal_size_min     0.020
_exptl_crystal_density_diffrn     5.215
_exptl_crystal_density_method     'not measured'
_exptl_crystal_F_000     1508.8
_exptl_absorpt_coefficient_mu     31.39
_exptl_absorpt_correction_type     multi-scan
_exptl_absorpt_process_details     '(NUMABS; Higashi, 2000)'
_exptl_absorpt_correction_T_min     0.415
_exptl_absorpt_correction_T_max     1.000
_exptl_special_details     ?
_diffrn_ambient_temperature     290.0(10)
_diffrn_radiation_type     MoK\a
_diffrn_radiation_wavelength     0.71073
_diffrn_radiation_source     'fine-focus sealed tube'
_diffrn_radiation_monochromator     graphite
_diffrn_measurement_device_type     'Rigaku R-AXIS RAPID'
_diffrn_measurement_method     \w
_diffrn_detector_area_resol_mean     ?
_diffrn_reflns_number     5325
_diffrn_reflns_av_R_equivalents     0.0375
_diffrn_reflns_theta_min     3.23
_diffrn_reflns_theta_max     27.47
_diffrn_reflns_theta_full     27.47
_diffrn_measured_fraction_theta_max     0.998
_diffrn_measured_fraction_theta_full     0.998
_diffrn_reflns_limit_h_min     -11
_diffrn_reflns_limit_h_max     14
_diffrn_reflns_limit_k_min     -16
_diffrn_reflns_limit_k_max     16
_diffrn_reflns_limit_l_min     -10
_diffrn_reflns_limit_l_max     10
_diffrn_standards_number     0
_diffrn_standards_interval_count     ?
_diffrn_standards_interval_time     ?
_diffrn_standards_decay_%     ?
_refine_special_details
;
Refinement of <i>F</i>^2^ against ALL reflections. The weighted <i>R</i>-factor
<i>wR</i> and goodness of fit <i>S</i> are based on <i>F</i>^2^, conventional
<i>R</i>-factors <i>R</i> are based on <i>F</i>, with <i>F</i> set to zero for
negative <i>F</i>^2^. The threshold expression of <i>F</i>^2^ >
2\s(<i>F</i>^2^) is used only for calculating <i>R</i>-factors(gt) <i>etc</i>.
and is not relevant to the choice of reflections for refinement.
<i>R</i>-factors based on <i>F</i>^2^ are statistically about twice as large
as those based on <i>F</i>, and <i>R</i>- factors based on ALL data will be
even larger.
;
_reflns_number_total     1281
_reflns_number_gt     1141
_reflns_threshold_expression     I>2\s(I)
_refine_ls_structure_factor_coef     Fsqd
_refine_ls_matrix_type     full
_refine_ls_R_factor_all     0.0267
_refine_ls_R_factor_gt     0.0223
_refine_ls_wR_factor_ref     0.0514
_refine_ls_goodness_of_fit_ref     1.121
_refine_ls_restrained_S_all     1.121
_refine_ls_number_reflns     1281
_refine_ls_number_parameters     52
_refine_ls_number_restraints     0
_refine_ls_hydrogen_treatment     undef
_refine_ls_weighting_scheme     calc
_refine_ls_weighting_details
         'calc w=1/[\s^2^(Fo^2^)+(0.0198P)^2^+0.9634P] where P=(Fo^2^+2Fc^2^)/3'
_refine_ls_shift/su_max     0.001
_refine_ls_shift/su_mean     0
_refine_diff_density_max     1.074
_refine_diff_density_min     -0.722
_refine_ls_extinction_method     none
loop_
    _atom_type_symbol
    _atom_type_description
    _atom_type_scat_dispersion_real
    _atom_type_scat_dispersion_imag
    _atom_type_scat_source
    Nb Nb -2.0727 0.6215 'International Tables Vol C Tables 4.2.6.8 and 6.1.1.4'
    V V 0.3005 0.5294 'International Tables Vol C Tables 4.2.6.8 and 6.1.1.4'
    Se Se -0.0929 2.2259 'International Tables Vol C Tables 4.2.6.8 and 6.1.1.4'
_computing_data_collection     'RAPID-AUTO (Rigaku, 2006)'
_computing_cell_refinement     'RAPID-AUTO (Rigaku, 2006)'
_computing_data_reduction     'RAPID-AUTO (Rigaku, 2006)'
_computing_structure_solution     'SHELXS97 (Sheldrick, 2008)'
_computing_structure_refinement     'SHELXL97 (Sheldrick, 2008)'
_computing_molecular_graphics
                             'locally modified version of ORTEP (Johnson, 1965)'
_computing_publication_material     'WinGX (Farrugia, 1999)'
loop_
    _atom_site_type_symbol
    _atom_site_label
    _atom_site_fract_x
    _atom_site_fract_y
    _atom_site_fract_z
    _atom_site_U_iso_or_equiv
    _atom_site_adp_type
    _atom_site_calc_flag
    _atom_site_refinement_flags
    _atom_site_occupancy
    _atom_site_disorder_assembly
    _atom_site_disorder_group
    Nb Nb1 0.13016(4) 0.26771(3) 0.41322(4) 0.01363(17) Uani d P 0.706(5) . .
    V V1 0.13016(4) 0.26771(3) 0.41322(4) 0.01363(17) Uani d P 0.294(5) . .
    Se Se1 0 0.41770(5) 0.25 0.02302(15) Uani d S 1 . .
    Se Se2 -0.06049(4) 0.35079(4) 0.54157(5) 0.02270(13) Uani d . 1 . .
    Se Se3 -0.10370(4) 0.19147(4) 0.39677(5) 0.01982(12) Uani d . 1 . .
    Se Se4 0.23604(4) 0.08172(4) 0.44427(5) 0.02230(12) Uani d . 1 . .
    Se Se5 0.16278(4) 0.15311(4) 0.67875(5) 0.02290(12) Uani d . 1 . .
loop_
    _atom_site_aniso_label
    _atom_site_aniso_U_11
    _atom_site_aniso_U_22
    _atom_site_aniso_U_33
    _atom_site_aniso_U_12
    _atom_site_aniso_U_13
    _atom_site_aniso_U_23
    Nb1 0.0106(2) 0.0172(3) 0.0130(2) 0.00056(16) 0.00004(14) 0.00019(15)
    V1 0.0106(2) 0.0172(3) 0.0130(2) 0.00056(16) 0.00004(14) 0.00019(15)
    Se1 0.0181(3) 0.0191(3) 0.0305(3) 0 -0.0063(2) 0
    Se2 0.0191(2) 0.0305(3) 0.0185(2) 0.00413(18) 0.00163(15) -0.00470(17)
    Se3 0.0163(2) 0.0254(3) 0.0177(2) -0.00295(18) 0.00143(14) 0.00224(16)
    Se4 0.0207(2) 0.0198(2) 0.0256(2) 0.00210(18) -0.00346(16) -0.00309(17)
    Se5 0.0180(2) 0.0314(3) 0.0191(2) -0.00145(19) 0.00056(14) 0.00614(17)
_geom_special_details
;
All s.u.'s (except the s.u. in the dihedral angle between two l.s. planes) are
estimated using the full covariance matrix. The cell s.u.'s are taken into
account individually in the estimation of s.u.'s in distances, angles and
torsion angles; correlations between s.u.'s in cell parameters are only used
when they are defined by crystal symmetry. An approximate (isotropic)
treatment of cell s.u.'s is used for estimating s.u.'s involving l.s. planes.
;
loop_
    _geom_bond_atom_site_label_1
    _geom_bond_atom_site_label_2
    _geom_bond_site_symmetry_2
    _geom_bond_distance
    _geom_bond_publ_flag
    Nb1 Se4 7_556 2.6046(6) ?
    Nb1 Se2 . 2.6061(6) ?
    Nb1 Se5 . 2.6075(6) ?
    Nb1 Se4 . 2.6146(6) ?
    Nb1 Se5 7_556 2.6153(6) ?
    Nb1 Se1 . 2.6524(6) ?
    Nb1 Se3 . 2.6968(6) ?
    Nb1 Se3 2 2.7028(5) ?
    Nb1 V1 7_556 2.8847(7) ?
    Nb1 Nb1 7_556 2.8847(7) ?
    Se1 V1 2 2.6524(6) ?
    Se1 Nb1 2 2.6524(6) ?
    Se1 Se2 2 2.6584(5) ?
    Se1 Se2 . 2.6584(5) ?
    Se2 Se3 . 2.3603(6) ?
    Se3 V1 2 2.7028(5) ?
    Se3 Nb1 2 2.7028(5) ?
    Se4 Se5 . 2.3140(6) ?
    Se4 V1 7_556 2.6046(6) ?
    Se4 Nb1 7_556 2.6046(6) ?
    Se5 V1 7_556 2.6153(6) ?
    Se5 Nb1 7_556 2.6153(6) ?
loop_
    _geom_angle_atom_site_label_1
    _geom_angle_atom_site_label_2
    _geom_angle_atom_site_label_3
    _geom_angle_site_symmetry_1
    _geom_angle_site_symmetry_3
    _geom_angle
    _geom_angle_publ_flag
    Se4 Nb1 Se2 7_556 . 87.402(19) ?
    Se4 Nb1 Se5 7_556 . 90.002(18) ?
    Se2 Nb1 Se5 . . 86.924(18) ?
    Se4 Nb1 Se4 7_556 . 112.894(17) ?
    Se2 Nb1 Se4 . . 132.53(2) ?
    Se5 Nb1 Se4 . . 52.604(16) ?
    Se4 Nb1 Se5 7_556 7_556 52.629(16) ?
    Se2 Nb1 Se5 . 7_556 133.17(2) ?
    Se5 Nb1 Se5 . 7_556 112.948(17) ?
    Se4 Nb1 Se5 . 7_556 89.611(19) ?
    Se4 Nb1 Se1 7_556 . 87.508(19) ?
    Se2 Nb1 Se1 . . 60.729(13) ?
    Se5 Nb1 Se1 . . 147.63(2) ?
    Se4 Nb1 Se1 . . 154.09(2) ?
    Se5 Nb1 Se1 7_556 . 90.793(17) ?
    Se4 Nb1 Se3 7_556 . 140.03(2) ?
    Se2 Nb1 Se3 . . 52.827(16) ?
    Se5 Nb1 Se3 . . 84.635(18) ?
    Se4 Nb1 Se3 . . 94.89(2) ?
    Se5 Nb1 Se3 7_556 . 160.346(19) ?
    Se1 Nb1 Se3 . . 76.889(16) ?
    Se4 Nb1 Se3 7_556 2 133.74(2) ?
    Se2 Nb1 Se3 . 2 119.558(18) ?
    Se5 Nb1 Se3 . 2 125.39(2) ?
    Se4 Nb1 Se3 . 2 77.498(17) ?
    Se5 Nb1 Se3 7_556 2 83.958(17) ?
    Se1 Nb1 Se3 . 2 76.786(16) ?
    Se3 Nb1 Se3 . 2 78.391(18) ?
    Se4 Nb1 V1 7_556 7_556 56.614(16) ?
    Se2 Nb1 V1 . 7_556 124.88(2) ?
    Se5 Nb1 V1 . 7_556 56.603(16) ?
    Se4 Nb1 V1 . 7_556 56.281(17) ?
    Se5 Nb1 V1 7_556 7_556 56.345(16) ?
    Se1 Nb1 V1 . 7_556 140.90(3) ?
    Se3 Nb1 V1 . 7_556 140.29(3) ?
    Se3 Nb1 V1 2 7_556 115.34(2) ?
    Se4 Nb1 Nb1 7_556 7_556 56.614(16) ?
    Se2 Nb1 Nb1 . 7_556 124.88(2) ?
    Se5 Nb1 Nb1 . 7_556 56.603(16) ?
    Se4 Nb1 Nb1 . 7_556 56.281(17) ?
    Se5 Nb1 Nb1 7_556 7_556 56.345(16) ?
    Se1 Nb1 Nb1 . 7_556 140.90(3) ?
    Se3 Nb1 Nb1 . 7_556 140.29(3) ?
    Se3 Nb1 Nb1 2 7_556 115.34(2) ?
    V1 Nb1 Nb1 7_556 7_556 0.00(2) ?
    V1 Se1 Nb1 2 . 88.93(3) ?
    Nb1 Se1 Nb1 2 . 88.93(3) ?
    V1 Se1 Se2 2 2 58.774(15) ?
    Nb1 Se1 Se2 2 2 58.774(15) ?
    Nb1 Se1 Se2 . 2 93.73(2) ?
    V1 Se1 Se2 2 . 93.73(2) ?
    Nb1 Se1 Se2 2 . 93.73(2) ?
    Nb1 Se1 Se2 . . 58.774(15) ?
    Se2 Se1 Se2 2 . 142.96(3) ?
    Se3 Se2 Nb1 . . 65.560(17) ?
    Se3 Se2 Se1 . . 82.79(2) ?
    Nb1 Se2 Se1 . . 60.497(15) ?
    Se2 Se3 Nb1 . . 61.613(16) ?
    Se2 Se3 V1 . 2 99.67(2) ?
    Nb1 Se3 V1 . 2 86.973(17) ?
    Se2 Se3 Nb1 . 2 99.67(2) ?
    Nb1 Se3 Nb1 . 2 86.973(17) ?
    Se5 Se4 V1 . 7_556 63.925(18) ?
    Se5 Se4 Nb1 . 7_556 63.925(18) ?
    Se5 Se4 Nb1 . . 63.540(17) ?
    V1 Se4 Nb1 7_556 . 67.105(17) ?
    Nb1 Se4 Nb1 7_556 . 67.105(17) ?
    Se4 Se5 Nb1 . . 63.856(18) ?
    Se4 Se5 V1 . 7_556 63.447(18) ?
    Nb1 Se5 V1 . 7_556 67.052(17) ?
    Se4 Se5 Nb1 . 7_556 63.447(18) ?
    Nb1 Se5 Nb1 . 7_556 67.052(17) ?
loop_
    _geom_torsion_atom_site_label_1
    _geom_torsion_atom_site_label_2
    _geom_torsion_atom_site_label_3
    _geom_torsion_atom_site_label_4
    _geom_torsion_site_symmetry_1
    _geom_torsion_site_symmetry_2
    _geom_torsion_site_symmetry_3
    _geom_torsion_site_symmetry_4
    _geom_torsion
    _geom_torsion_publ_flag
    Se4 Nb1 Se1 V1 7_556 . . 2 176.568(19) ?
    Se2 Nb1 Se1 V1 . . . 2 -95.014(17) ?
    Se5 Nb1 Se1 V1 . . . 2 -97.37(4) ?
    Se4 Nb1 Se1 V1 . . . 2 33.29(4) ?
    Se5 Nb1 Se1 V1 7_556 . . 2 124.029(18) ?
    Se3 Nb1 Se1 V1 . . . 2 -40.511(11) ?
    Se3 Nb1 Se1 V1 2 . . 2 40.424(11) ?
    V1 Nb1 Se1 V1 7_556 . . 2 154.52(4) ?
    Nb1 Nb1 Se1 V1 7_556 . . 2 154.52(4) ?
    Se4 Nb1 Se1 Nb1 7_556 . . 2 176.568(19) ?
    Se2 Nb1 Se1 Nb1 . . . 2 -95.014(17) ?
    Se5 Nb1 Se1 Nb1 . . . 2 -97.37(4) ?
    Se4 Nb1 Se1 Nb1 . . . 2 33.29(4) ?
    Se5 Nb1 Se1 Nb1 7_556 . . 2 124.029(18) ?
    Se3 Nb1 Se1 Nb1 . . . 2 -40.511(11) ?
    Se3 Nb1 Se1 Nb1 2 . . 2 40.424(11) ?
    V1 Nb1 Se1 Nb1 7_556 . . 2 154.52(4) ?
    Nb1 Nb1 Se1 Nb1 7_556 . . 2 154.52(4) ?
    Se4 Nb1 Se1 Se2 7_556 . . 2 117.956(18) ?
    Se2 Nb1 Se1 Se2 . . . 2 -153.63(2) ?
    Se5 Nb1 Se1 Se2 . . . 2 -155.98(4) ?
    Se4 Nb1 Se1 Se2 . . . 2 -25.33(5) ?
    Se5 Nb1 Se1 Se2 7_556 . . 2 65.416(18) ?
    Se3 Nb1 Se1 Se2 . . . 2 -99.124(18) ?
    Se3 Nb1 Se1 Se2 2 . . 2 -18.189(16) ?
    V1 Nb1 Se1 Se2 7_556 . . 2 95.90(4) ?
    Nb1 Nb1 Se1 Se2 7_556 . . 2 95.90(4) ?
    Se4 Nb1 Se1 Se2 7_556 . . . -88.417(19) ?
    Se5 Nb1 Se1 Se2 . . . . -2.35(4) ?
    Se4 Nb1 Se1 Se2 . . . . 128.30(5) ?
    Se5 Nb1 Se1 Se2 7_556 . . . -140.96(2) ?
    Se3 Nb1 Se1 Se2 . . . . 54.503(16) ?
    Se3 Nb1 Se1 Se2 2 . . . 135.44(2) ?
    V1 Nb1 Se1 Se2 7_556 . . . -110.47(4) ?
    Nb1 Nb1 Se1 Se2 7_556 . . . -110.47(4) ?
    Se4 Nb1 Se2 Se3 7_556 . . . -175.74(2) ?
    Se5 Nb1 Se2 Se3 . . . . -85.597(19) ?
    Se4 Nb1 Se2 Se3 . . . . -56.60(3) ?
    Se5 Nb1 Se2 Se3 7_556 . . . 155.39(3) ?
    Se1 Nb1 Se2 Se3 . . . . 95.663(19) ?
    Se3 Nb1 Se2 Se3 2 . . . 43.91(2) ?
    V1 Nb1 Se2 Se3 7_556 . . . -130.41(3) ?
    Nb1 Nb1 Se2 Se3 7_556 . . . -130.41(3) ?
    Se4 Nb1 Se2 Se1 7_556 . . . 88.598(19) ?
    Se5 Nb1 Se2 Se1 . . . . 178.74(2) ?
    Se4 Nb1 Se2 Se1 . . . . -152.27(3) ?
    Se5 Nb1 Se2 Se1 7_556 . . . 59.73(3) ?
    Se3 Nb1 Se2 Se1 . . . . -95.663(19) ?
    Se3 Nb1 Se2 Se1 2 . . . -51.75(2) ?
    V1 Nb1 Se2 Se1 7_556 . . . 133.92(3) ?
    Nb1 Nb1 Se2 Se1 7_556 . . . 133.92(3) ?
    V1 Se1 Se2 Se3 2 . . . 20.533(18) ?
    Nb1 Se1 Se2 Se3 2 . . . 20.533(18) ?
    Nb1 Se1 Se2 Se3 . . . . -65.948(18) ?
    Se2 Se1 Se2 Se3 2 . . . -18.564(12) ?
    V1 Se1 Se2 Nb1 2 . . . 86.48(2) ?
    Nb1 Se1 Se2 Nb1 2 . . . 86.48(2) ?
    Se2 Se1 Se2 Nb1 2 . . . 47.384(12) ?
    Se1 Se2 Se3 Nb1 . . . . 60.808(13) ?
    Nb1 Se2 Se3 V1 . . . 2 -81.199(17) ?
    Se1 Se2 Se3 V1 . . . 2 -20.391(16) ?
    Nb1 Se2 Se3 Nb1 . . . 2 -81.199(17) ?
    Se1 Se2 Se3 Nb1 . . . 2 -20.391(16) ?
    Se4 Nb1 Se3 Se2 7_556 . . . 6.64(3) ?
    Se5 Nb1 Se3 Se2 . . . . 90.205(19) ?
    Se4 Nb1 Se3 Se2 . . . . 141.87(2) ?
    Se5 Nb1 Se3 Se2 7_556 . . . -115.45(7) ?
    Se1 Nb1 Se3 Se2 . . . . -63.036(16) ?
    Se3 Nb1 Se3 Se2 2 . . . -141.981(19) ?
    V1 Nb1 Se3 Se2 7_556 . . . 102.13(4) ?
    Nb1 Nb1 Se3 Se2 7_556 . . . 102.13(4) ?
    Se4 Nb1 Se3 V1 7_556 . . 2 109.33(2) ?
    Se2 Nb1 Se3 V1 . . . 2 102.699(18) ?
    Se5 Nb1 Se3 V1 . . . 2 -167.096(18) ?
    Se4 Nb1 Se3 V1 . . . 2 -115.431(19) ?
    Se5 Nb1 Se3 V1 7_556 . . 2 -12.76(8) ?
    Se1 Nb1 Se3 V1 . . . 2 39.663(15) ?
    Se3 Nb1 Se3 V1 2 . . 2 -39.28(2) ?
    V1 Nb1 Se3 V1 7_556 . . 2 -155.17(3) ?
    Nb1 Nb1 Se3 V1 7_556 . . 2 -155.17(3) ?
    Se4 Nb1 Se3 Nb1 7_556 . . 2 109.33(2) ?
    Se2 Nb1 Se3 Nb1 . . . 2 102.699(18) ?
    Se5 Nb1 Se3 Nb1 . . . 2 -167.096(18) ?
    Se4 Nb1 Se3 Nb1 . . . 2 -115.431(19) ?
    Se5 Nb1 Se3 Nb1 7_556 . . 2 -12.76(8) ?
    Se1 Nb1 Se3 Nb1 . . . 2 39.663(15) ?
    Se3 Nb1 Se3 Nb1 2 . . 2 -39.28(2) ?
    V1 Nb1 Se3 Nb1 7_556 . . 2 -155.17(3) ?
    Nb1 Nb1 Se3 Nb1 7_556 . . 2 -155.17(3) ?
    Se4 Nb1 Se4 Se5 7_556 . . . 71.168(19) ?
    Se2 Nb1 Se4 Se5 . . . . -37.53(3) ?
    Se5 Nb1 Se4 Se5 7_556 . . . 119.734(16) ?
    Se1 Nb1 Se4 Se5 . . . . -149.25(5) ?
    Se3 Nb1 Se4 Se5 . . . . -79.423(19) ?
    Se3 Nb1 Se4 Se5 2 . . . -156.37(2) ?
    V1 Nb1 Se4 Se5 7_556 . . . 71.168(19) ?
    Nb1 Nb1 Se4 Se5 7_556 . . . 71.168(19) ?
    Se4 Nb1 Se4 V1 7_556 . . 7_556 0.0 ?
    Se2 Nb1 Se4 V1 . . . 7_556 -108.70(3) ?
    Se5 Nb1 Se4 V1 . . . 7_556 -71.168(19) ?
    Se5 Nb1 Se4 V1 7_556 . . 7_556 48.565(15) ?
    Se1 Nb1 Se4 V1 . . . 7_556 139.58(5) ?
    Se3 Nb1 Se4 V1 . . . 7_556 -150.59(2) ?
    Se3 Nb1 Se4 V1 2 . . 7_556 132.46(2) ?
    Nb1 Nb1 Se4 V1 7_556 . . 7_556 0.0 ?
    Se4 Nb1 Se4 Nb1 7_556 . . 7_556 0.0 ?
    Se2 Nb1 Se4 Nb1 . . . 7_556 -108.70(3) ?
    Se5 Nb1 Se4 Nb1 . . . 7_556 -71.168(19) ?
    Se5 Nb1 Se4 Nb1 7_556 . . 7_556 48.565(15) ?
    Se1 Nb1 Se4 Nb1 . . . 7_556 139.58(5) ?
    Se3 Nb1 Se4 Nb1 . . . 7_556 -150.59(2) ?
    Se3 Nb1 Se4 Nb1 2 . . 7_556 132.46(2) ?
    V1 Nb1 Se4 Nb1 7_556 . . 7_556 0.0 ?
    V1 Se4 Se5 Nb1 7_556 . . . 76.099(17) ?
    Nb1 Se4 Se5 Nb1 7_556 . . . 76.099(17) ?
    Nb1 Se4 Se5 V1 7_556 . . 7_556 0.0 ?
    Nb1 Se4 Se5 V1 . . . 7_556 -76.099(17) ?
    V1 Se4 Se5 Nb1 7_556 . . 7_556 0.0 ?
    Nb1 Se4 Se5 Nb1 . . . 7_556 -76.099(17) ?
    Se4 Nb1 Se5 Se4 7_556 . . . -119.319(18) ?
    Se2 Nb1 Se5 Se4 . . . . 153.28(2) ?
    Se5 Nb1 Se5 Se4 7_556 . . . -70.55(2) ?
    Se1 Nb1 Se5 Se4 . . . . 155.34(4) ?
    Se3 Nb1 Se5 Se4 . . . . 100.35(2) ?
    Se3 Nb1 Se5 Se4 2 . . . 28.69(2) ?
    V1 Nb1 Se5 Se4 7_556 . . . -70.55(2) ?
    Nb1 Nb1 Se5 Se4 7_556 . . . -70.55(2) ?
    Se4 Nb1 Se5 V1 7_556 . . 7_556 -48.766(16) ?
    Se2 Nb1 Se5 V1 . . . 7_556 -136.16(2) ?
    Se4 Nb1 Se5 V1 . . . 7_556 70.55(2) ?
    Se5 Nb1 Se5 V1 7_556 . . 7_556 0.0 ?
    Se1 Nb1 Se5 V1 . . . 7_556 -134.11(5) ?
    Se3 Nb1 Se5 V1 . . . 7_556 170.90(3) ?
    Se3 Nb1 Se5 V1 2 . . 7_556 99.24(3) ?
    Nb1 Nb1 Se5 V1 7_556 . . 7_556 0.0 ?
    Se4 Nb1 Se5 Nb1 7_556 . . 7_556 -48.766(16) ?
    Se2 Nb1 Se5 Nb1 . . . 7_556 -136.16(2) ?
    Se4 Nb1 Se5 Nb1 . . . 7_556 70.55(2) ?
    Se5 Nb1 Se5 Nb1 7_556 . . 7_556 0.0 ?
    Se1 Nb1 Se5 Nb1 . . . 7_556 -134.11(5) ?
    Se3 Nb1 Se5 Nb1 . . . 7_556 170.90(3) ?
    Se3 Nb1 Se5 Nb1 2 . . 7_556 99.24(3) ?
    V1 Nb1 Se5 Nb1 7_556 . . 7_556 0.0 ?
