# Supplementary material for: A new mixed group 5 metal selenide, Nb1.41V0.59Se9
Source: Acta Crystallogr Sect E Struct Rep Online. 2011 Aug 27;67(Pt 9):i50. doi: 10.1107/S1600536811033319 (PMC3200691; doi:10.1107/S1600536811033319)
Supplement: Supplementary file 2 [file e-67-00i50-Isup2.hkl]

#
# h,k,l, Fc-squared, Fo-squared, sigma(Fo-squared) and status flag
#
data_I
_shelx_title '  R-16    ES LEE    Nb-V-Se CsCl'
_shelx_refln_list_code          4
_shelx_F_calc_maximum      615.80
_exptl_crystal_F_000      1509.70
_reflns_d_resolution_high  0.7705
 
loop_
 _symmetry_equiv_pos_as_xyz
 'x, y, z'
 '-x, y, -z+1/2'
 'x+1/2, y+1/2, z'
 '-x+1/2, y+1/2, -z+1/2'
 '-x, -y, -z'
 'x, -y, z-1/2'
 '-x+1/2, -y+1/2, -z'
 'x+1/2, -y+1/2, z-1/2'
 
_cell_length_a    10.8039
_cell_length_b    12.6209
_cell_length_c     8.1704
_cell_angle_alpha  90.000
_cell_angle_beta   94.647
_cell_angle_gamma  90.000
 
_shelx_F_squared_multiplier     1.000
 
loop_
 _refln_index_h
 _refln_index_k
 _refln_index_l
 _refln_F_squared_calc
 _refln_F_squared_meas
 _refln_F_squared_sigma
 _refln_observed_status
   4   0   0    40363.45    41875.71   1368.83 o
   6   0   0     8678.27     8893.98    427.62 o
   8   0   0    38358.28    40152.99    796.23 o
  10   0   0    10110.12     9437.52    552.73 o
  12   0   0     4237.85     4226.03    469.23 o
   3   1   0   121435.05   131099.53   2996.77 o
   5   1   0       81.42      136.08     86.08 o
   7   1   0      984.22     1007.51    125.64 o
   9   1   0     3057.78     3221.52     94.24 o
  11   1   0      888.74      920.83    150.66 o
  13   1   0     1017.52      927.29    199.22 o
   0   2   0   163764.89   154665.34   4345.11 o
   2   2   0    11012.54    11426.64    214.23 o
   4   2   0   265480.63   285969.25   8813.53 o
   6   2   0       23.25        7.88     74.31 o
   8   2   0     1683.45     1911.39    195.88 o
  10   2   0        9.31      -91.74    133.53 o
  12   2   0     9594.12     9636.65    417.23 o
   1   3   0      805.17      944.18     78.43 o
   3   3   0    86168.15    88441.94   1623.35 o
   5   3   0       36.31       79.06     54.93 o
   7   3   0    23998.83    24177.94    715.79 o
   9   3   0     5044.47     5086.32    519.29 o
  11   3   0    23405.82    23194.11    968.90 o
  13   3   0       28.28      178.82    148.18 o
   0   4   0    77847.17    74234.93   1947.97 o
   2   4   0      177.31      210.29     49.55 o
   4   4   0    56057.21    55714.56   1027.80 o
   6   4   0       63.47       56.21     60.49 o
   8   4   0    32170.35    32788.42   1173.17 o
  10   4   0    10330.05    10421.67    522.08 o
  12   4   0    25294.58    25121.33   1107.61 o
   1   5   0    27604.32    26065.54    460.47 o
   3   5   0    13062.51    12742.57    273.85 o
   5   5   0     6962.50     6960.56    195.28 o
   7   5   0     2516.00     2479.18    170.14 o
   9   5   0     1678.93     1827.93    337.65 o
  11   5   0    34153.05    34594.41   1544.38 o
  13   5   0     1675.76     1715.98    372.23 o
   0   6   0      505.99      427.97     87.01 o
   2   6   0    23505.72    22270.28    424.65 o
   4   6   0    69154.07    68544.04   1328.74 o
   6   6   0      111.87      144.75     69.54 o
   8   6   0   102710.62   100385.94   2690.34 o
  10   6   0      289.98      556.16    244.70 o
  12   6   0     2358.14     2127.40    332.73 o
   1   7   0       43.72      120.83     59.87 o
   3   7   0    18563.96    17776.94    361.98 o
   5   7   0    12393.08    12179.66    336.08 o
   7   7   0   122603.21   120997.53   2965.36 o
   9   7   0      900.87      800.20    176.96 o
  11   7   0     4172.49     4085.32    404.40 o
   0   8   0    12174.98    11044.64    421.19 o
   2   8   0      633.89      804.25     88.61 o
   4   8   0     7523.60     7423.46    250.82 o
   6   8   0    13937.54    13900.02    416.41 o
   8   8   0     7869.32     7792.83    310.84 o
  10   8   0    14624.12    13733.68    557.15 o
  12   8   0     6172.63     6210.16    556.91 o
   1   9   0     5999.05     6013.90    241.38 o
   3   9   0    43246.14    42064.61    930.75 o
   5   9   0      442.99      426.58     97.86 o
   7   9   0    21400.01    20789.87    996.83 o
   9   9   0     1369.27     1165.55    301.70 o
  11   9   0     1335.47     1222.57    400.46 o
   0  10   0     8380.85     8135.48    367.81 o
   2  10   0      591.60      707.92    106.08 o
   4  10   0     8309.44     8075.63    302.91 o
   6  10   0    11526.42    11213.14    372.06 o
   8  10   0    20524.07    20316.62    895.74 o
  10  10   0    22093.76    21949.97   1646.93 o
   1  11   0    18161.49    18061.87    491.44 o
   3  11   0    11777.97    11600.82    382.96 o
   5  11   0    26394.35    25718.77    699.62 o
   7  11   0     4841.41     5261.93    281.54 o
   9  11   0     5553.70     5397.99    325.91 o
   0  12   0    46316.39    46862.60   1537.47 o
   2  12   0     3505.57     3576.65    222.33 o
   4  12   0    11663.38    11757.95    394.10 o
   6  12   0       41.71       87.65    106.10 o
   8  12   0     4716.61     4754.85    554.72 o
   1  13   0    34166.55    34652.75    916.09 o
   3  13   0     3570.30     3716.90    288.14 o
   5  13   0    24768.49    24656.61   1043.25 o
   7  13   0     1711.07     1942.21    218.67 o
   0  14   0    17886.06    18617.73    797.00 o
   2  14   0      177.42      194.52    104.54 o
   4  14   0     5156.47     5580.82    337.09 o
   6  14   0      139.17      113.32    116.94 o
   1  15   0     4713.69     5156.67    364.35 o
   3  15   0     4681.12     4773.54    441.25 o
   5  15   0     6126.83     6504.17    402.22 o
   0  16   0     5647.62     6005.47    826.19 o
   2  16   0      319.99      293.53    166.30 o
 -13   1   1     7716.64     7718.25    413.96 o
 -11   1   1      591.20      541.83    137.45 o
  -9   1   1   211302.92   209511.52   7206.33 o
  -7   1   1       85.10      124.19     87.49 o
  -5   1   1   144080.27   157302.20   4421.25 o
  -3   1   1    53728.61    57883.09    858.21 o
  -1   1   1    80869.21    87071.30   1230.98 o
   1   1   1     1578.96     1749.93     45.67 o
   3   1   1   113333.07   121367.79   2020.41 o
   5   1   1     7815.48     7955.41    173.55 o
   7   1   1     3519.96     3661.84     88.96 o
   9   1   1     2040.40     2081.93    110.53 o
  11   1   1       80.68       14.01     45.46 o
  13   1   1      602.39      637.64    159.23 o
 -12   2   1    64906.11    62248.09   2042.56 o
 -10   2   1     1216.80     1150.89    176.55 o
  -8   2   1     2017.11     1990.97    217.74 o
  -6   2   1     4366.77     4437.48    179.10 o
  -4   2   1     1293.53     1192.97    305.30 o
  -2   2   1     8380.26     8589.12    192.13 o
   0   2   1    11811.80    10820.72    145.08 o
   2   2   1    11845.15    12151.52    184.31 o
   4   2   1      103.12      164.56     33.80 o
   6   2   1   345582.06   354475.69  15216.07 o
   8   2   1     4498.13     4765.88    266.45 o
  10   2   1     6349.40     6239.89    245.00 o
  12   2   1     8227.73     7779.85    384.85 o
 -13   3   1    41496.82    38943.16   1469.82 o
 -11   3   1       75.59      120.34    125.70 o
  -9   3   1     1788.94     1707.40    225.13 o
  -7   3   1    17572.81    17397.44    499.62 o
  -5   3   1   145136.45   148760.09   3101.17 o
  -3   3   1     3191.12     3111.15    160.10 o
  -1   3   1     6490.23     6668.03    191.94 o
   1   3   1    29991.73    28865.25    441.55 o
   3   3   1   249777.83   260361.05   5844.33 o
   5   3   1      230.18      327.80     41.55 o
   7   3   1     7991.85     7858.77    337.08 o
   9   3   1     6493.00     6270.72    344.34 o
  11   3   1     8252.26     8158.03    235.95 o
  13   3   1     3875.58     3501.21    562.81 o
 -12   4   1     2309.56     2484.32    286.08 o
 -10   4   1      173.22      145.76    143.49 o
  -8   4   1    47754.88    45999.46   1151.11 o
  -6   4   1     3561.96     3498.23    194.71 o
  -4   4   1     6941.77     6877.99    175.18 o
  -2   4   1    16390.59    16395.88    354.54 o
   0   4   1      358.84      425.44     50.20 o
   2   4   1   156482.97   157347.77   3406.20 o
   4   4   1       72.71      209.34     62.33 o
   6   4   1    38243.23    37470.69    585.02 o
   8   4   1    18757.09    18402.89    624.55 o
  10   4   1   109956.85   112221.53   3926.56 o
  12   4   1     1935.05     1860.07    168.48 o
 -13   5   1     1707.61     1628.33    283.24 o
 -11   5   1     2034.66     1263.38    931.53 o
  -9   5   1      175.37      148.99    108.04 o
  -7   5   1       10.48        4.21     81.68 o
  -5   5   1    67793.26    66527.57   1348.71 o
  -3   5   1      797.22      857.87     73.67 o
  -1   5   1   201964.42   193887.48   4640.20 o
   1   5   1       13.67       16.05     38.76 o
   3   5   1   106593.73   105200.57   2077.55 o
   5   5   1     9424.30     9357.14    170.80 o
   7   5   1    56933.93    56223.99    953.53 o
   9   5   1    15140.97    14724.68    816.80 o
  11   5   1      280.83      377.02    173.38 o
  13   5   1    27847.12    28016.22   1165.45 o
 -12   6   1     3784.59     4352.93    584.49 o
 -10   6   1      458.25      268.90    137.73 o
  -8   6   1       35.53       36.79     98.55 o
  -6   6   1     8434.48     8301.85    280.29 o
  -4   6   1    26900.14    26980.79    514.24 o
  -2   6   1   109660.06   106253.34   2256.72 o
   0   6   1     5995.86     5735.74    147.11 o
   2   6   1    68982.15    65843.30   1200.45 o
   4   6   1     2444.86     2491.49    130.98 o
   6   6   1     5182.16     4996.33    124.02 o
   8   6   1      292.25      316.41     90.81 o
  10   6   1     2942.98     2955.82    609.25 o
  12   6   1     2060.61     2277.28    330.83 o
 -11   7   1       57.07       35.92    249.42 o
  -9   7   1       43.22       62.67    105.04 o
  -7   7   1     5860.31     6253.50    274.89 o
  -5   7   1    14725.33    14345.29    381.72 o
  -3   7   1     7776.64     7606.45    207.39 o
  -1   7   1    67073.25    63641.80   1240.99 o
   1   7   1    18968.73    17877.18    366.41 o
   3   7   1    26879.43    25271.23    544.53 o
   5   7   1     4350.22     4275.08    182.26 o
   7   7   1    61044.50    57971.46   1049.94 o
   9   7   1     5295.96     4985.21    308.09 o
  11   7   1     5695.19     6043.57    450.02 o
 -12   8   1     7929.39     8559.81    660.70 o
 -10   8   1      190.72       63.89    140.13 o
  -8   8   1    22793.64    21445.94   1192.02 o
  -6   8   1     7876.15     7797.08    311.53 o
  -4   8   1    22324.19    21617.90    510.04 o
  -2   8   1   172248.70   168745.98   4168.71 o
   0   8   1      711.29      704.39    116.23 o
   2   8   1     3522.83     3443.42    156.44 o
   4   8   1     2860.28     2832.45    155.74 o
   6   8   1     3042.90     3097.57    168.68 o
   8   8   1     1574.97     1424.60    137.85 o
  10   8   1    11788.21    12135.99    628.37 o
  12   8   1      852.83      737.94    320.00 o
 -11   9   1     2397.27     1929.19    680.28 o
  -9   9   1     3257.84     2879.06    927.87 o
  -7   9   1     3433.03     3770.70    242.95 o
  -5   9   1    98317.33    96739.87   2314.14 o
  -3   9   1    29276.86    28698.03    768.33 o
  -1   9   1    39281.88    38422.83    932.54 o
   1   9   1    22044.48    21557.67    489.68 o
   3   9   1    24229.23    23085.56    539.30 o
   5   9   1    45713.02    44002.88   1101.20 o
   7   9   1      456.65      374.95     83.90 o
   9   9   1       68.95       67.45    104.57 o
  11   9   1    29925.51    32148.57   1393.44 o
 -10  10   1     4821.34     5540.45    465.28 o
  -8  10   1     1111.51     1223.44    189.82 o
  -6  10   1    14314.39    14285.04    441.77 o
  -4  10   1    27879.36    28266.17    714.88 o
  -2  10   1      103.22      582.73    284.94 o
   0  10   1     3150.37     3094.80    171.31 o
   2  10   1    21908.66    21013.57    574.99 o
   4  10   1       78.85      187.92     99.45 o
   6  10   1     7439.75     7450.86    281.11 o
   8  10   1     1098.14     1118.42    173.58 o
  10  10   1    13961.79    14433.30    842.21 o
  -9  11   1    16315.38    16994.30    818.13 o
  -7  11   1     7455.46     7342.20    374.99 o
  -5  11   1      982.74      933.90    172.45 o
  -3  11   1     1570.10     1481.56    154.99 o
  -1  11   1     6211.32     6194.45    259.66 o
   1  11   1    27172.49    26675.72    651.39 o
   3  11   1    21078.26    20037.47    750.48 o
   5  11   1    11579.08    11194.17    425.39 o
   7  11   1     8844.06     8568.47    400.47 o
   9  11   1      320.76      545.60    172.93 o
  -8  12   1     9257.22     9291.13    488.67 o
  -6  12   1     1761.76     1671.80    214.53 o
  -4  12   1    42548.88    42935.99   1118.68 o
  -2  12   1     9005.41     9342.40    352.96 o
   0  12   1    21697.60    22500.79    575.18 o
   2  12   1     1866.55     2215.36    186.32 o
   4  12   1     1262.62     1236.86    174.58 o
   6  12   1    15647.69    15845.17   1038.58 o
   8  12   1      208.35       69.03     65.64 o
  -7  13   1       25.61      321.11    153.47 o
  -5  13   1     3320.66     3660.53    275.50 o
  -3  13   1       33.63      160.69    125.80 o
  -1  13   1     5813.40     6043.27    387.12 o
   1  13   1       64.66       69.11     97.21 o
   3  13   1      328.38      331.82    120.76 o
   5  13   1      704.72      908.54    219.63 o
   7  13   1      426.98      394.96    143.96 o
  -6  14   1       49.64       79.74    116.68 o
  -4  14   1    12310.73    12518.52    563.08 o
  -2  14   1       72.88      123.02    109.70 o
   0  14   1    15436.15    16691.89    573.76 o
   2  14   1     4192.30     4456.51    247.65 o
   4  14   1     2757.75     3067.75    253.83 o
   6  14   1    17839.21    17411.56   1393.05 o
  -5  15   1     1228.17      553.20    291.59 o
  -3  15   1        5.31       62.02    105.92 o
  -1  15   1     5255.98     5766.77    305.59 o
   1  15   1    11177.60    11780.23    434.27 o
   3  15   1    19030.99    20211.38    690.22 o
   5  15   1     4065.96     4682.86    345.17 o
  -2  16   1     1249.10      819.85    339.26 o
   0  16   1      923.29      677.43    173.39 o
   2  16   1    11496.81    12631.95    498.57 o
 -12   0   2     4691.92     4361.03    503.41 o
 -10   0   2    66165.83    54012.53   9421.52 o
  -8   0   2        8.55       39.10     44.70 o
  -6   0   2   245263.61   262356.72   9729.15 o
  -4   0   2     5539.20     5528.88    145.96 o
  -2   0   2      152.10      308.89     42.60 o
   0   0   2    86745.41    89029.97   2326.68 o
   2   0   2    16801.88    17971.86    254.28 o
   4   0   2     1950.64     2142.25     86.85 o
   6   0   2    86970.91    89285.93   2005.80 o
   8   0   2       50.85       83.81     41.66 o
  10   0   2      960.60      887.78     58.14 o
  12   0   2    78229.62    77289.02   2717.63 o
 -13   1   2     1468.42     1396.61    220.92 o
 -11   1   2      125.82       14.60     31.23 o
  -9   1   2    25836.34    25147.70    490.64 o
  -7   1   2    11702.11    12056.20    215.34 o
  -5   1   2      286.08      426.16     33.78 o
  -3   1   2   113996.08   123824.26   2019.35 o
  -1   1   2      378.98      531.34     37.64 o
   1   1   2     6350.65     6422.49     70.37 o
   3   1   2    28059.78    28460.59    312.05 o
   5   1   2    63102.21    65556.38    989.82 o
   7   1   2     2071.38     2071.55     68.89 o
   9   1   2    67334.12    68351.34   1071.29 o
  11   1   2      530.71      445.78     74.96 o
  13   1   2     2019.39     1986.39    250.39 o
 -12   2   2      596.27      394.69    230.13 o
 -10   2   2      108.20      117.93     69.59 o
  -8   2   2     4429.46     4573.49    237.96 o
  -6   2   2     5787.79     6253.33    247.48 o
  -4   2   2    13522.28    13436.21    239.62 o
  -2   2   2    43243.27    45457.71    691.01 o
   0   2   2    15070.86    14529.09    362.99 o
   2   2   2    40123.27    40389.63    666.99 o
   4   2   2    12052.75    11878.91    167.88 o
   6   2   2     1171.02     1278.73     57.94 o
   8   2   2    21779.82    21894.97    555.48 o
  10   2   2    11511.60    11642.07    263.94 o
  12   2   2    13749.99    13943.75    556.97 o
 -13   3   2      418.34      362.95    217.23 o
 -11   3   2      595.99      338.24     78.89 o
  -9   3   2    26063.54    26056.14    752.68 o
  -7   3   2       77.75      204.61    116.51 o
  -5   3   2    14507.92    14436.92    241.80 o
  -3   3   2   117742.08   123677.91   2457.86 o
  -1   3   2    14437.69    14247.82    244.80 o
   1   3   2   290520.75   286689.63   7261.28 o
   3   3   2    48976.62    50406.32    777.60 o
   5   3   2     4822.97     4712.38    116.61 o
   7   3   2     3061.92     3081.42    189.97 o
   9   3   2    28251.60    28008.97    627.79 o
  11   3   2     5871.97     5863.72    183.56 o
  13   3   2     6327.57     6447.74    338.88 o
 -12   4   2      149.20       85.58     54.91 o
 -10   4   2      624.21      597.83    177.18 o
  -8   4   2        9.23      107.60    104.61 o
  -6   4   2   165232.95   166963.50   3984.47 o
  -4   4   2      182.90      217.04     43.11 o
  -2   4   2    43906.80    42590.77    805.66 o
   0   4   2      355.11      379.96     40.84 o
   2   4   2    20825.35    19392.97    320.09 o
   4   4   2    89534.41    89692.79   1594.45 o
   6   4   2     1594.93     1570.46     70.00 o
   8   4   2    52602.07    53650.12   1572.28 o
  10   4   2     8273.16     8143.79    323.38 o
  12   4   2      243.38      204.59     93.10 o
 -13   5   2     1388.16      895.34    399.88 o
 -11   5   2     7155.73     7420.02    482.35 o
  -9   5   2      608.07      507.85    142.38 o
  -7   5   2    64765.75    62124.39   1155.82 o
  -5   5   2    17832.62    17563.45    297.75 o
  -3   5   2    10347.65    10060.58    226.34 o
  -1   5   2    38153.59    37137.33    624.85 o
   1   5   2   129795.56   123598.30   2501.28 o
   3   5   2    14519.63    13999.83    261.88 o
   5   5   2    13545.02    13236.20    244.92 o
   7   5   2    22918.56    22389.67    424.22 o
   9   5   2    14892.56    14914.89    682.66 o
  11   5   2      137.45      262.27    123.81 o
 -12   6   2       12.37      -96.36    151.90 o
 -10   6   2    36972.51    35529.57   1105.70 o
  -8   6   2    12558.31    12570.55    571.54 o
  -6   6   2    24917.81    24570.11    516.70 o
  -4   6   2     7614.02     7477.44    204.33 o
  -2   6   2   379207.41   382394.97  11823.03 o
   0   6   2     3758.29     3601.86    107.89 o
   2   6   2     4205.54     4176.09    121.22 o
   4   6   2    36457.03    35468.20    702.22 o
   6   6   2    22901.79    22346.84    386.76 o
   8   6   2     5280.72     5016.04    241.48 o
  10   6   2       74.59      -88.81    159.95 o
  12   6   2       83.48      101.42    200.20 o
 -11   7   2    24022.42    23246.22    878.13 o
  -9   7   2     1295.94     1518.69    229.43 o
  -7   7   2    40900.68    40111.88    858.91 o
  -5   7   2      638.11      658.02     96.05 o
  -3   7   2    32733.72    31766.96    679.76 o
  -1   7   2    18623.38    17832.83    367.62 o
   1   7   2    96483.13    90355.85   1912.78 o
   3   7   2    10301.36     9536.95    216.44 o
   5   7   2    48589.74    47047.34    821.50 o
   7   7   2     3148.61     3097.77    166.52 o
   9   7   2      818.57      570.28     94.00 o
  11   7   2    20448.94    20619.50   1069.69 o
 -12   8   2     6889.77     7153.59    760.87 o
 -10   8   2     2968.12     3005.99    301.61 o
  -8   8   2     1534.75     1189.46    203.82 o
  -6   8   2    47927.98    47243.01   1173.43 o
  -4   8   2    14632.91    14598.09    358.32 o
  -2   8   2     4424.23     4460.07    171.05 o
   0   8   2      163.64      225.24     76.52 o
   2   8   2    98087.19    92465.79   2613.40 o
   4   8   2     7233.05     7510.62    223.97 o
   6   8   2     4240.31     4005.19    173.34 o
   8   8   2     3351.00     3047.78    174.92 o
  10   8   2     1665.14     1612.95    863.21 o
 -11   9   2     8263.43     8625.43    603.37 o
  -9   9   2      585.08      414.75    206.22 o
  -7   9   2    12555.60    11486.43    670.18 o
  -5   9   2      671.64      638.86    109.61 o
  -3   9   2       61.36      328.81    109.88 o
  -1   9   2     1111.97     1109.87    119.22 o
   1   9   2     1861.23     1664.22    111.31 o
   3   9   2       53.57       51.52     56.72 o
   5   9   2     3859.43     3849.23    244.34 o
   7   9   2     1112.92     1080.59    123.64 o
   9   9   2    24132.42    23290.21   1178.40 o
  11   9   2     1519.67     1343.54    299.17 o
 -10  10   2     2954.56     3117.66    339.31 o
  -8  10   2     1769.78     1358.29    332.61 o
  -6  10   2      830.10      870.13    174.09 o
  -4  10   2    15630.19    15715.06    423.52 o
  -2  10   2     2711.80     2761.05    171.47 o
   0  10   2      243.82      303.20     89.20 o
   2  10   2    57789.97    54509.85   2085.35 o
   4  10   2    33434.53    31258.24   1425.98 o
   6  10   2     8615.34     8402.31    445.85 o
   8  10   2    14749.56    14018.89    741.62 o
  10  10   2     1700.33     1649.53    205.55 o
  -9  11   2     4928.26     4826.99    449.05 o
  -7  11   2       82.10      279.22    123.32 o
  -5  11   2      996.30      881.14    138.33 o
  -3  11   2     1154.86     1072.91    136.58 o
  -1  11   2     2008.86     2207.06    216.60 o
   1  11   2    72995.34    72783.07   1881.96 o
   3  11   2     2715.02     2717.49    209.04 o
   5  11   2       70.45      207.07    115.27 o
   7  11   2      674.89      527.61    126.64 o
   9  11   2    20471.93    19579.31   1138.17 o
  -8  12   2     3814.52     3741.73    313.45 o
  -6  12   2    14477.13    15031.25    514.71 o
  -4  12   2       58.45       87.43     90.82 o
  -2  12   2    18276.64    18599.29    531.82 o
   0  12   2      177.19      236.36    105.52 o
   2  12   2     3854.29     3751.06    223.33 o
   4  12   2     2495.33     2215.23    227.98 o
   6  12   2    14136.91    14084.15    779.49 o
   8  12   2     3336.61     3389.10    251.82 o
  -7  13   2     8338.15     8930.81    510.07 o
  -5  13   2       27.42       51.96     95.72 o
  -3  13   2    19194.48    20112.32    621.25 o
  -1  13   2     3060.19     2998.26    591.82 o
   1  13   2     8154.76     7878.87    401.85 o
   3  13   2      351.10      415.00    114.91 o
   5  13   2    41320.04    39650.47   3294.74 o
   7  13   2    10019.89    10601.85    836.74 o
  -6  14   2     9214.03    10032.04    456.88 o
  -4  14   2      385.10      158.24    118.50 o
  -2  14   2     1461.85     1013.85    438.71 o
   0  14   2     1096.59     1118.76    140.36 o
   2  14   2        1.64       36.03     95.11 o
   4  14   2     6160.46     5928.50    505.11 o
   6  14   2     3450.52     3872.61    478.07 o
  -5  15   2      698.53       99.37    118.04 o
  -3  15   2     2226.72     1562.66    560.26 o
  -1  15   2       18.18       -6.63    109.24 o
   1  15   2     5215.73     5379.09    317.52 o
   3  15   2     1702.59     2094.16    199.63 o
   0  16   2        2.83      128.38    115.52 o
 -13   1   3      621.93      557.44    217.51 o
 -11   1   3     5000.42     3997.88    445.89 o
  -9   1   3    36037.63    35825.36    580.56 o
  -7   1   3     4440.18     4653.05    126.86 o
  -5   1   3    19820.61    20514.21    331.19 o
  -3   1   3   209236.44   227469.34   4516.90 o
  -1   1   3     2514.47     2467.65     60.06 o
   1   1   3    62746.92    61193.38    714.89 o
   3   1   3    62431.52    63113.70    789.89 o
   5   1   3    74264.05    76126.28   1100.93 o
   7   1   3    88346.09    90787.23   1578.35 o
   9   1   3    35397.84    36190.32    574.49 o
  11   1   3    31203.53    31356.39    635.07 o
  13   1   3     6918.38     7667.31    395.20 o
 -12   2   3     2127.35     2165.86    274.83 o
 -10   2   3     3560.37     3396.09    185.57 o
  -8   2   3    15637.66    15535.11    379.74 o
  -6   2   3     1933.50     2065.12     74.88 o
  -4   2   3   133907.61   143620.53   2350.87 o
  -2   2   3     2510.48     2540.52     66.36 o
   0   2   3   242010.81   244391.31   7528.01 o
   2   2   3     3060.28     3155.77     71.01 o
   4   2   3    12734.54    12886.67    174.39 o
   6   2   3    53177.31    54607.10    746.88 o
   8   2   3    38993.42    39243.75    622.43 o
  10   2   3     3515.92     3371.42    154.48 o
  12   2   3    15216.00    14996.35    496.94 o
 -13   3   3     4087.96     3956.76    381.33 o
 -11   3   3      265.99      238.79     88.35 o
  -9   3   3      297.23      304.13     71.56 o
  -7   3   3    75212.43    76104.39   1624.75 o
  -5   3   3    44727.41    45046.26    777.12 o
  -3   3   3    17480.88    18780.33    307.57 o
  -1   3   3    76761.70    77929.96   1225.65 o
   1   3   3   107331.01   107532.09   2271.66 o
   3   3   3    22091.89    22023.43    297.29 o
   5   3   3     5455.19     5385.79    137.72 o
   7   3   3    15927.62    16327.32    284.64 o
   9   3   3    12640.69    13127.19    323.65 o
  11   3   3     1289.72     1253.01    101.81 o
 -12   4   3     1035.68      579.09    189.11 o
 -10   4   3     4205.33     3841.89    187.02 o
  -8   4   3    54381.52    54781.63   1226.82 o
  -6   4   3    12218.28    12292.95    278.86 o
  -4   4   3     3143.21     3237.41    141.01 o
  -2   4   3    22098.50    22571.97    327.41 o
   0   4   3      473.25      542.59     41.13 o
   2   4   3    18979.67    18601.18    256.90 o
   4   4   3   200422.55   206229.72   4953.10 o
   6   4   3     5091.11     4944.27    132.69 o
   8   4   3     9844.71     9787.82    274.87 o
  10   4   3     4081.11     4327.28    175.64 o
  12   4   3     2890.42     3116.24    251.82 o
 -13   5   3       59.48      245.11    278.92 o
 -11   5   3    91182.91    91283.18   2823.41 o
  -9   5   3       19.94       12.76     93.69 o
  -7   5   3     4015.93     4080.46    135.28 o
  -5   5   3     5890.32     6095.24    163.44 o
  -3   5   3      617.86      778.77     79.89 o
  -1   5   3   110134.90   108786.74   2244.81 o
   1   5   3     8635.16     8149.21    131.75 o
   3   5   3    14014.80    13516.09    229.75 o
   5   5   3     9783.98     9472.68    211.76 o
   7   5   3    29093.67    28261.09    532.63 o
   9   5   3     1210.75     1197.43    195.21 o
  11   5   3      974.96      713.77    116.71 o
 -12   6   3     6976.79     7261.21    497.08 o
 -10   6   3    14796.31    14096.56    590.76 o
  -8   6   3     1065.01      917.21     59.97 o
  -6   6   3    19548.43    19834.64    443.58 o
  -4   6   3     9952.88     9701.56    214.40 o
  -2   6   3     3782.50     3723.89    112.40 o
   0   6   3     2050.96     1990.12    103.06 o
   2   6   3     5747.55     5193.45    160.72 o
   4   6   3    10454.83    10405.07    203.55 o
   6   6   3      188.24      169.38     57.49 o
   8   6   3      176.50      250.31     67.49 o
  10   6   3    11187.82    11158.61    416.04 o
  12   6   3      191.38      213.55    141.59 o
 -11   7   3    39094.30    36330.35   1442.20 o
  -9   7   3      143.08      157.16    137.56 o
  -7   7   3     3856.59     3879.60    227.65 o
  -5   7   3      446.10      505.67     67.68 o
  -3   7   3     9317.56     9779.07    295.51 o
  -1   7   3      631.36      669.45     74.40 o
   1   7   3     7253.96     6794.59    327.18 o
   3   7   3       92.71       51.68     37.67 o
   5   7   3      130.66      199.85     53.28 o
   7   7   3     2489.83     2497.03    101.65 o
   9   7   3     2927.44     2670.07    342.55 o
  11   7   3     4310.16     4600.14    347.70 o
 -10   8   3     7467.96     8103.38    473.75 o
  -8   8   3    19276.07    18051.53    665.06 o
  -6   8   3     7143.13     7098.17    209.12 o
  -4   8   3     1460.75     1566.00    125.58 o
  -2   8   3       14.69      -56.52     66.32 o
   0   8   3     1590.08     1829.03    110.10 o
   2   8   3    20749.43    18782.05    816.86 o
   4   8   3   155563.16   148711.02   3307.51 o
   6   8   3      510.36      808.84    132.81 o
   8   8   3     2033.15     1874.67    113.42 o
  10   8   3     4343.34     5238.49    391.12 o
 -11   9   3     6239.56     5591.62    497.41 o
  -9   9   3     1241.36      719.42    427.65 o
  -7   9   3    35521.66    35338.35   1463.75 o
  -5   9   3     3601.37     3683.04    188.60 o
  -3   9   3      235.41      310.57    106.19 o
  -1   9   3    50991.54    49279.87   1025.37 o
   1   9   3    18977.21    17846.56    938.98 o
   3   9   3     7202.34     6549.67    349.81 o
   5   9   3    16663.05    15273.99    672.98 o
   7   9   3    36438.44    33217.16   1534.04 o
   9   9   3       13.01      -56.67    128.10 o
 -10  10   3      754.10      205.40    202.71 o
  -8  10   3    10712.80    11209.30    558.54 o
  -6  10   3      366.79      332.94     87.58 o
  -4  10   3      505.67      594.57    120.95 o
  -2  10   3      849.62      941.47    109.52 o
   0  10   3    90835.67    88206.50   1930.65 o
   2  10   3     1457.05     1509.10    141.85 o
   4  10   3      308.93      292.57     83.12 o
   6  10   3     1637.91     1440.30    148.92 o
   8  10   3    47340.34    40574.87   3434.81 o
  10  10   3      366.67      238.75    149.92 o
  -9  11   3      252.15       84.28    173.37 o
  -7  11   3      997.05      613.70    230.16 o
  -5  11   3    10830.29    11328.95    379.15 o
  -3  11   3    31617.75    31690.02    772.82 o
  -1  11   3    21033.46    20659.63    609.17 o
   1  11   3      242.63      222.25     74.24 o
   3  11   3      126.46      104.67     90.60 o
   5  11   3       72.95       61.38     55.19 o
   7  11   3     6831.20     6508.24    685.50 o
   9  11   3      194.43      211.28     99.04 o
  -8  12   3    22359.63    23720.08   1580.87 o
  -6  12   3     4951.69     5493.14    297.07 o
  -4  12   3    51996.01    53233.77   1406.60 o
  -2  12   3      689.55      789.47    117.36 o
   0  12   3     8200.11     7848.93    478.73 o
   2  12   3     2898.96     2664.76    208.50 o
   4  12   3     4995.95     4585.89    409.62 o
   6  12   3     1996.02     1425.81    364.69 o
   8  12   3    10046.64    10848.56    886.00 o
  -7  13   3      470.66      343.34    157.78 o
  -5  13   3      106.13       39.35     88.31 o
  -3  13   3      296.77      195.76    115.74 o
  -1  13   3     1383.92     1482.05    142.59 o
   1  13   3      205.73      334.87    100.41 o
   3  13   3     1169.84     1027.08    143.57 o
   5  13   3     1778.97     2006.31    212.52 o
   7  13   3      899.54      743.49    224.00 o
  -6  14   3     1391.13      663.71    396.79 o
  -4  14   3    43151.84    45738.69   1301.32 o
  -2  14   3     2727.80     3315.08    227.32 o
   0  14   3      220.38      242.12    102.48 o
   2  14   3      235.23      259.56    102.99 o
   4  14   3    21617.25    24125.43    805.06 o
  -3  15   3    17978.67    18572.07    591.10 o
  -1  15   3    11866.52    12502.93    646.85 o
   1  15   3     2499.20     2360.67    224.16 o
   3  15   3      232.56      182.79    115.56 o
 -12   0   4    68548.40    67432.95   2612.45 o
 -10   0   4     4863.44     4607.24    678.72 o
  -8   0   4    57312.98    60160.80   1744.67 o
  -6   0   4     1347.81     1251.77    111.83 o
  -4   0   4   193269.30   213901.61   6074.06 o
  -2   0   4    59964.39    62491.26   1066.18 o
   0   0   4     8790.37     8099.44    238.90 o
   2   0   4   197963.31   203280.56   4633.17 o
   4   0   4    53391.62    54056.14   1085.13 o
   6   0   4    14215.71    14305.31    399.20 o
   8   0   4     1106.03     1261.55    115.79 o
  10   0   4      322.50      319.09     66.84 o
  12   0   4    16909.20    17203.71    652.69 o
 -13   1   4     7368.24     7108.29    430.41 o
 -11   1   4       51.48       67.09     85.72 o
  -9   1   4     8929.72     8844.18    208.75 o
  -7   1   4       35.54       66.16     44.05 o
  -5   1   4      734.57      721.28     52.68 o
  -3   1   4    33962.60    34954.94    471.98 o
  -1   1   4   116883.04   121511.05   1819.58 o
   1   1   4        6.88       32.97     14.91 o
   3   1   4    95481.73    99039.10   1378.68 o
   5   1   4      700.72      769.98     48.62 o
   7   1   4     4146.12     4191.98    129.43 o
   9   1   4     4138.98     4050.94    119.09 o
  11   1   4    14350.46    14434.90    340.30 o
 -12   2   4     5818.78     6142.10    424.62 o
 -10   2   4     3495.18     3403.06    203.66 o
  -8   2   4    82743.41    84309.27   1888.46 o
  -6   2   4     8388.43     8686.46    148.23 o
  -4   2   4    24215.18    24858.46    323.31 o
  -2   2   4    28800.31    29364.32    340.51 o
   0   2   4    66808.69    65949.45   1057.96 o
   2   2   4    12638.81    12333.85    168.02 o
   4   2   4    10258.65    10341.28    144.64 o
   6   2   4     6987.09     7186.98    144.99 o
   8   2   4      152.10      137.97     46.10 o
  10   2   4     4502.67     4633.95    159.87 o
  12   2   4      946.66      818.27    131.90 o
 -13   3   4     5544.82     5506.61    614.00 o
 -11   3   4      213.86      249.72     77.20 o
  -9   3   4     1472.15     1462.32    126.47 o
  -7   3   4     2141.30     1937.59     94.28 o
  -5   3   4    95758.30    98557.83   1636.98 o
  -3   3   4    53322.46    54934.84    766.27 o
  -1   3   4    30078.17    31013.49    383.77 o
   1   3   4    29975.01    28500.14    589.27 o
   3   3   4    28880.76    28882.35    352.25 o
   5   3   4     8071.88     8003.40    130.50 o
   7   3   4    33446.48    33659.32    540.12 o
   9   3   4     1294.38     1347.41     94.76 o
  11   3   4     8287.16     8389.67    250.70 o
 -12   4   4      188.86      163.80     84.84 o
 -10   4   4    11478.56    11045.59    352.49 o
  -8   4   4      511.71      722.00    107.31 o
  -6   4   4    41065.48    41271.07    846.18 o
  -4   4   4     1574.06     1726.53     85.08 o
  -2   4   4       71.76      117.79     52.55 o
   0   4   4    33797.00    31584.21    773.42 o
   2   4   4    28178.49    27424.13    365.29 o
   4   4   4      191.26      237.95     36.04 o
   6   4   4    19628.56    19040.69    434.49 o
   8   4   4     6392.25     6321.09    151.15 o
  10   4   4    13851.05    13967.51    373.64 o
  12   4   4     7930.13     7978.73    310.93 o
 -11   5   4      166.17       99.62     81.87 o
  -9   5   4      467.87      497.97     99.76 o
  -7   5   4     5733.55     5965.80    190.82 o
  -5   5   4    32937.67    33033.80    664.94 o
  -3   5   4     4852.88     5165.27    204.81 o
  -1   5   4    43079.32    41870.25    585.02 o
   1   5   4    42548.03    41800.98    625.82 o
   3   5   4     7452.60     7303.90    118.16 o
   5   5   4     5852.37     5790.04    158.70 o
   7   5   4    67996.87    67141.91   1209.12 o
   9   5   4     8566.56     8847.75    243.34 o
  11   5   4     1270.28     1384.97    167.81 o
 -12   6   4     3914.99     4622.44   1027.19 o
 -10   6   4     9813.94     9288.96    314.51 o
  -8   6   4    44171.45    44731.94    993.49 o
  -6   6   4    13518.67    13710.36    334.56 o
  -4   6   4    10300.10    10288.63    273.20 o
  -2   6   4     1516.04     1726.99    198.67 o
   0   6   4     5382.68     5324.62    166.07 o
   2   6   4      111.64      154.35     70.78 o
   4   6   4     1626.01     1629.02     69.91 o
   6   6   4     2139.65     2195.66    101.44 o
   8   6   4     6058.16     5782.00    158.98 o
  10   6   4    79720.99    80594.43   2317.58 o
 -11   7   4     1350.65      888.63    308.75 o
  -9   7   4     5667.87     5093.11    370.12 o
  -7   7   4       49.03       30.75     68.22 o
  -5   7   4   120417.28   126441.76   3054.45 o
  -3   7   4      636.66      557.62     84.63 o
  -1   7   4      920.22      907.21     71.91 o
   1   7   4      146.03      261.10     42.45 o
   3   7   4    34277.36    32417.19    498.82 o
   5   7   4    83719.89    81062.77   1494.26 o
   7   7   4     6243.67     6265.59    177.54 o
   9   7   4    12821.42    12785.45    476.02 o
  11   7   4    21880.99    22207.48    818.43 o
 -10   8   4     1872.67     1245.09    620.62 o
  -8   8   4     3592.89     3179.10    327.02 o
  -6   8   4      148.19       87.24     74.13 o
  -4   8   4    17745.22    18004.28    402.25 o
  -2   8   4    11024.94    10947.92    389.97 o
   0   8   4      525.15      503.80     63.64 o
   2   8   4    30907.84    28637.24   1103.03 o
   4   8   4      169.78      191.91    101.24 o
   6   8   4    37893.71    36385.80   1073.29 o
   8   8   4      455.06      237.54     92.63 o
  10   8   4     1694.71     1487.70   1036.30 o
  -9   9   4     7450.53     7679.95    566.84 o
  -7   9   4      410.00      327.18    112.28 o
  -5   9   4    42363.27    43343.55    939.90 o
  -3   9   4     2464.76     2540.15    138.85 o
  -1   9   4    35391.54    35605.12   1476.38 o
   1   9   4      571.58      551.10     69.69 o
   3   9   4     1230.09     1274.93    156.43 o
   5   9   4    10271.10     9426.49    364.57 o
   7   9   4      983.08      952.20    129.46 o
   9   9   4     5028.63     5077.78    267.13 o
 -10  10   4     5367.39     5832.75    454.51 o
  -8  10   4     8892.96     8230.15    644.17 o
  -6  10   4     5029.33     5385.10    308.85 o
  -4  10   4     6303.25     6711.99    230.75 o
  -2  10   4    26716.59    27587.70    659.33 o
   0  10   4     2085.26     2136.19    110.47 o
   2  10   4    59918.05    59890.06   1872.39 o
   4  10   4       58.82       77.81     69.88 o
   6  10   4    18287.43    17343.04   1043.50 o
   8  10   4      345.83      203.48    119.58 o
  -9  11   4    34613.57    35459.43   1789.07 o
  -7  11   4      402.78      263.49     97.47 o
  -5  11   4      262.23      209.20     77.66 o
  -3  11   4     1581.19     1804.52    212.48 o
  -1  11   4    32535.60    31982.50   1414.25 o
   1  11   4      132.67      192.18     72.69 o
   3  11   4       67.31       81.26     72.44 o
   5  11   4    12305.42    12223.92    822.89 o
   7  11   4    15997.94    17604.98    579.16 o
  -8  12   4     2405.84     2040.93    345.12 o
  -6  12   4       15.08       21.63     72.86 o
  -4  12   4     5306.82     5746.66    262.08 o
  -2  12   4     3354.27     3550.34    191.70 o
   0  12   4     4059.88     4115.91    275.81 o
   2  12   4    15560.93    16822.28    664.20 o
   4  12   4      197.05      142.48     61.33 o
   6  12   4      572.04      496.42    137.12 o
  -7  13   4      894.31      484.41    218.95 o
  -5  13   4     9912.26    10107.43    463.89 o
  -3  13   4      476.99      459.75    106.82 o
  -1  13   4     3659.02     3504.87    268.58 o
   1  13   4     7548.29     7739.17    698.25 o
   3  13   4    39312.45    42939.08   1218.77 o
   5  13   4     7205.98     7727.17    815.31 o
  -4  14   4      136.93      122.94    106.48 o
  -2  14   4      857.27      812.25    121.19 o
   0  14   4     4378.66     4770.46    487.11 o
   2  14   4    11484.21    12700.20    551.42 o
   4  14   4      388.68      244.93     90.41 o
  -1  15   4     6525.75     7378.89    490.65 o
   1  15   4     1237.86     1183.05    159.18 o
 -11   1   5      180.45      180.33    103.43 o
  -9   1   5      566.07      484.93     78.28 o
  -7   1   5    25451.34    27048.10    566.49 o
  -5   1   5     4083.84     4294.60    121.59 o
  -3   1   5    13246.80    13824.28    235.17 o
  -1   1   5     2177.99     2069.30    112.92 o
   1   1   5     2118.61     2103.48     86.47 o
   3   1   5    31682.34    31831.55    339.54 o
   5   1   5    16293.52    16196.92    246.34 o
   7   1   5    20091.66    20500.22    342.90 o
   9   1   5    34651.68    35491.96    543.48 o
  11   1   5        0.12      -54.76     54.87 o
 -12   2   5     2787.61     2285.60    322.74 o
 -10   2   5    42064.06    40839.73   1318.83 o
  -8   2   5     6865.14     7341.29    201.72 o
  -6   2   5    42432.43    43577.21    638.47 o
  -4   2   5     1288.08     1299.78     61.51 o
  -2   2   5    18295.74    18260.16    214.75 o
   0   2   5    74584.89    73290.77   1485.19 o
   2   2   5   137166.77   137317.45   2737.34 o
   4   2   5      651.57      712.86     43.17 o
   6   2   5     3056.30     3089.38     79.78 o
   8   2   5    15880.01    16133.90    292.17 o
  10   2   5    18107.56    18640.82    438.93 o
 -11   3   5      981.81      703.59    173.00 o
  -9   3   5    30970.12    31499.50    782.72 o
  -7   3   5      363.36      395.23     64.84 o
  -5   3   5      184.25      254.47     51.44 o
  -3   3   5     2874.85     3254.92     78.87 o
  -1   3   5     3795.18     3437.01    155.65 o
   1   3   5      677.86      820.06     68.19 o
   3   3   5       14.31       61.90     46.84 o
   5   3   5    83430.70    83962.64   1297.20 o
   7   3   5      577.95      679.16     62.29 o
   9   3   5      502.02      469.60     74.40 o
  11   3   5      476.32      593.93     89.50 o
 -12   4   5     3864.95     3962.61    356.30 o
 -10   4   5      968.90      882.22    159.70 o
  -8   4   5    21857.16    21946.83    491.63 o
  -6   4   5       37.31      142.28     63.43 o
  -4   4   5      690.44      697.16     61.69 o
  -2   4   5   228927.45   238569.95   5001.52 o
   0   4   5      962.42     1166.08    113.49 o
   2   4   5     4068.81     3783.49    145.47 o
   4   4   5     2771.40     2740.59     75.05 o
   6   4   5    61124.37    61022.66    966.94 o
   8   4   5     4479.69     4603.06    234.93 o
  10   4   5        8.44      111.94     65.29 o
 -11   5   5     6358.53     6322.15    354.28 o
  -9   5   5     1372.55     1648.02    180.60 o
  -7   5   5     5797.68     6037.92    183.64 o
  -5   5   5    19892.74    20759.31    380.82 o
  -3   5   5     1788.63     1887.04     71.76 o
  -1   5   5      901.29     1017.85     81.02 o
   1   5   5   113873.31   112474.91   2598.57 o
   3   5   5    28573.89    27447.07    335.19 o
   5   5   5    42619.20    42429.55    599.80 o
   7   5   5    14564.00    14636.95    282.00 o
   9   5   5    14805.72    15229.05    357.93 o
  11   5   5     4882.68     5198.48    307.01 o
 -10   6   5    19682.48    18765.27    643.22 o
  -8   6   5     2093.72     2317.53    169.07 o
  -6   6   5    19397.97    19518.81    401.49 o
  -4   6   5    11174.06    11606.19    257.99 o
  -2   6   5     5509.72     5426.63    197.95 o
   0   6   5    23156.86    22270.75    515.24 o
   2   6   5    24492.91    24116.11    376.83 o
   4   6   5      131.74      148.11     44.80 o
   6   6   5    13891.94    14089.93    322.89 o
   8   6   5    10915.18    10878.83    235.05 o
  10   6   5     1314.15      673.33    542.64 o
 -11   7   5     3950.58     3741.94    228.53 o
  -9   7   5      193.93       85.05     53.47 o
  -7   7   5     6072.19     5730.92    233.75 o
  -5   7   5     6413.98     6517.94    201.93 o
  -3   7   5    12588.08    12725.65    276.58 o
  -1   7   5     7851.02     7368.09    307.37 o
   1   7   5    61153.00    59402.35   1123.64 o
   3   7   5    20083.63    19575.83    290.57 o
   5   7   5     9098.13     8868.54    232.27 o
   7   7   5     9821.67     9810.27    237.65 o
   9   7   5     7715.02     7505.65    297.96 o
 -10   8   5    14341.11    14328.92    673.76 o
  -8   8   5      802.63      551.15    133.98 o
  -6   8   5    36561.90    37389.45    912.80 o
  -4   8   5    19752.92    20283.40    527.40 o
  -2   8   5    23603.85    23348.73    581.81 o
   0   8   5    22412.27    22641.69    417.63 o
   2   8   5    30462.33    29077.29    601.45 o
   4   8   5     2705.25     2757.34     88.63 o
   6   8   5      266.50      151.19     63.25 o
   8   8   5    10437.14     9673.97    426.05 o
  -9   9   5      562.91      265.74    165.94 o
  -7   9   5    40777.91    41866.01   1142.05 o
  -5   9   5     2998.50     3241.39    202.02 o
  -3   9   5    74387.07    76558.84   1730.70 o
  -1   9   5    16497.62    16189.24    752.58 o
   1   9   5     1094.73      905.83     84.48 o
   3   9   5     1232.93     1172.87     85.18 o
   5   9   5     5143.90     4802.70    137.68 o
   7   9   5      246.63      105.22     78.92 o
   9   9   5     3255.19     3614.85    361.23 o
  -8  10   5       85.33       -4.52     98.74 o
  -6  10   5     2211.51     2078.99    169.70 o
  -4  10   5      339.70      465.52     87.01 o
  -2  10   5    22678.88    23317.93    798.41 o
   0  10   5     4945.80     5117.56    397.91 o
   2  10   5    10363.01    10477.15    325.29 o
   4  10   5      225.34      179.76     67.17 o
   6  10   5    12245.44    12275.62    552.14 o
   8  10   5     4312.91     3535.79    418.69 o
  -7  11   5    22099.66    22679.09   1154.05 o
  -5  11   5     1030.38      877.92    135.97 o
  -3  11   5    15446.65    16164.30    747.36 o
  -1  11   5       72.17       68.35     55.80 o
   1  11   5      307.28      364.56     63.63 o
   3  11   5       10.93       10.08     61.73 o
   5  11   5     8239.43     7840.23    559.64 o
   7  11   5      441.99      313.30    197.25 o
  -6  12   5     1149.54      866.47    206.99 o
  -4  12   5     1989.77     2139.15    163.76 o
  -2  12   5     5399.02     5927.68    218.15 o
   0  12   5     6707.97     7111.51    520.94 o
   2  12   5     1367.55     1635.19    144.73 o
   4  12   5     4549.24     4197.17    312.13 o
   6  12   5       46.25       64.42     68.21 o
  -5  13   5      525.63      467.88    112.08 o
  -3  13   5     1854.13     1719.44    177.25 o
  -1  13   5      421.92      518.73    135.74 o
   1  13   5     1251.04     1210.21    321.91 o
   3  13   5       58.18      -35.88     50.30 o
  -2  14   5      236.63      241.73    115.89 o
   0  14   5     1978.44     2185.84    174.75 o
   2  14   5     9564.97    10274.53    634.84 o
 -12   0   6    15906.15    15387.52   1134.81 o
 -10   0   6    11918.83    11999.80    441.98 o
  -8   0   6     8244.46     8451.93    352.85 o
  -6   0   6     1753.27     1648.40    161.08 o
  -4   0   6    23365.52    23909.71    540.34 o
  -2   0   6    41773.87    39293.64   2161.51 o
   0   0   6    58659.26    58687.94   1090.19 o
   2   0   6     3608.54     3380.79    178.75 o
   4   0   6    38022.87    37590.07    745.37 o
   6   0   6    46330.66    48989.70   1008.00 o
   8   0   6   130882.16   135797.86   3677.66 o
  10   0   6     3125.81     3286.91    179.27 o
 -11   1   6      164.51      107.34     82.21 o
  -9   1   6     8382.98     8523.38    366.47 o
  -7   1   6    56792.54    60199.61   1271.89 o
  -5   1   6     2179.50     2429.16    117.01 o
  -3   1   6    14955.19    14934.72    245.12 o
  -1   1   6       26.44       67.41     21.96 o
   1   1   6    15844.72    15437.62    240.20 o
   3   1   6    16191.21    16121.77    174.81 o
   5   1   6    11228.02    11225.72    188.51 o
   7   1   6      210.43      235.77     47.00 o
   9   1   6        0.36       11.41     37.46 o
 -12   2   6     3532.87     3847.63    385.53 o
 -10   2   6       15.25        6.06     67.00 o
  -8   2   6     3227.75     3547.63    153.18 o
  -6   2   6     6431.31     6448.32    173.13 o
  -4   2   6    10898.56    11060.41    179.39 o
  -2   2   6     6134.53     5895.83    198.50 o
   0   2   6    11343.32    11233.46    237.41 o
   2   2   6      188.42      176.97     41.38 o
   4   2   6    96180.05    96254.16   1387.96 o
   6   2   6     1206.82     1288.24     51.16 o
   8   2   6    11905.64    12521.83    255.25 o
  10   2   6     2349.39     2403.14    118.01 o
 -11   3   6    25215.40    24343.11   1066.52 o
  -9   3   6    10643.04    10643.14    373.33 o
  -7   3   6    54357.60    54980.66   1217.10 o
  -5   3   6    27150.65    28178.46    503.17 o
  -3   3   6     5945.13     6284.95    132.77 o
  -1   3   6     4192.50     4021.47    255.24 o
   1   3   6      692.41      806.49     83.30 o
   3   3   6    18712.72    18678.67    389.76 o
   5   3   6      342.30      342.88     65.53 o
   7   3   6     1567.37     1587.85     62.84 o
   9   3   6    10431.58    11165.69    331.87 o
 -10   4   6     3577.57     3570.15    209.33 o
  -8   4   6     3783.85     3914.75    162.29 o
  -6   4   6       15.12       68.41     59.98 o
  -4   4   6   100102.59   103982.97   1868.29 o
  -2   4   6     8271.54     7901.94    152.06 o
   0   4   6    25102.35    22867.14   1178.90 o
   2   4   6      155.17      184.07     64.08 o
   4   4   6    11684.50    11666.65    276.00 o
   6   4   6    22378.59    22393.71    305.88 o
   8   4   6       70.40       69.64     42.32 o
  10   4   6     2028.03     2139.90    117.18 o
 -11   5   6    28039.65    26161.18   1277.74 o
  -9   5   6        7.82      -68.83     76.78 o
  -7   5   6      603.09      562.64     91.32 o
  -5   5   6     7243.02     7800.69    208.88 o
  -3   5   6    49564.57    51919.14    824.68 o
  -1   5   6      419.24      531.81     95.15 o
   1   5   6     8902.07     8523.05    258.50 o
   3   5   6     5014.79     4825.30    198.47 o
   5   5   6     2495.32     2401.04    145.55 o
   7   5   6      370.58      313.48     46.64 o
   9   5   6     8530.09     9610.85    605.84 o
 -10   6   6     1237.08      680.12    270.89 o
  -8   6   6    12784.70    13116.54    350.17 o
  -6   6   6    16898.90    17530.67    401.61 o
  -4   6   6    28868.48    31185.10    669.04 o
  -2   6   6    15590.50    15257.38    319.47 o
   0   6   6    51962.93    50386.01   1363.02 o
   2   6   6        0.51      116.78     81.91 o
   4   6   6    27625.29    27343.82    787.17 o
   6   6   6     9152.89     9066.74    173.19 o
   8   6   6     8607.70     8069.81    697.15 o
  -9   7   6     1338.00     1039.94    136.37 o
  -7   7   6     6454.03     6572.62    199.91 o
  -5   7   6    12780.18    13574.38    283.90 o
  -3   7   6     1267.28     1257.45    116.79 o
  -1   7   6    26079.69    26950.09    464.49 o
   1   7   6    36037.14    36031.71    864.73 o
   3   7   6    19637.73    19183.92    486.24 o
   5   7   6     8280.98     8052.63    153.78 o
   7   7   6     1827.37     1097.48    440.84 o
   9   7   6     6442.45     5894.94    424.77 o
  -8   8   6     6631.24     6762.73    236.53 o
  -6   8   6     7803.02     8347.85    232.51 o
  -4   8   6      504.92      489.49     99.19 o
  -2   8   6     5990.00     6384.81    305.39 o
   0   8   6     6275.38     6435.08    291.21 o
   2   8   6     1215.36     1182.43    165.34 o
   4   8   6     2944.23     2755.92    108.48 o
   6   8   6       56.32      -67.01     78.95 o
   8   8   6     4172.22     4092.94    442.46 o
  -9   9   6     4133.47     3837.27    299.64 o
  -7   9   6      242.51      114.52     94.70 o
  -5   9   6     3894.24     3902.33    181.68 o
  -3   9   6     4220.86     4534.75    360.22 o
  -1   9   6      131.43       97.03     38.51 o
   1   9   6     3814.80     3753.55    136.98 o
   3   9   6      754.96      773.19    141.83 o
   5   9   6     4733.52     4790.95    252.21 o
   7   9   6     4556.35     4542.58    454.85 o
  -8  10   6      688.03      616.72    142.38 o
  -6  10   6     3689.28     3736.99    196.01 o
  -4  10   6     8187.99     8493.78    275.80 o
  -2  10   6       81.66       16.73     69.72 o
   0  10   6    13966.94    14352.03    300.17 o
   2  10   6     2098.35     1884.82    144.48 o
   4  10   6     5020.02     5376.98    301.23 o
   6  10   6     7260.18     7159.81    418.41 o
  -7  11   6       53.72      230.54    110.25 o
  -5  11   6       12.32      142.96    100.75 o
  -3  11   6    12175.00    12133.79    397.21 o
  -1  11   6    22489.70    23298.78    553.87 o
   1  11   6      368.38      284.33    100.29 o
   3  11   6    23185.72    22565.59    789.68 o
   5  11   6    22908.71    23052.18   1056.12 o
  -4  12   6     5854.80     6196.84    358.44 o
  -2  12   6        1.55       13.74     49.08 o
   0  12   6     2435.38     2313.54    278.76 o
   2  12   6      379.46      540.61    201.81 o
   4  12   6     3970.97     4131.67    397.27 o
  -3  13   6     1541.82     1396.99    191.51 o
  -1  13   6    18046.64    20466.36   1103.83 o
   1  13   6    14755.05    15465.59    658.74 o
 -11   1   7      517.18      382.55    126.07 o
  -9   1   7     3659.21     3511.07    157.77 o
  -7   1   7       25.44      -29.03     57.80 o
  -5   1   7    33001.22    32923.91    603.48 o
  -3   1   7    19753.41    18866.79    636.35 o
  -1   1   7   148012.56   141211.28   4741.83 o
   1   1   7    41529.15    41368.83    632.94 o
   3   1   7     8790.11     8784.02    260.20 o
   5   1   7     3473.80     3579.40     73.02 o
   7   1   7    13481.30    14266.32    202.73 o
   9   1   7    10212.90    10644.69    309.54 o
 -10   2   7     3402.93     3288.01    600.36 o
  -8   2   7       56.66      144.26     70.60 o
  -6   2   7    29420.17    29005.62    536.31 o
  -4   2   7    37229.66    36780.09    546.57 o
  -2   2   7     8625.13     8577.65    157.32 o
   0   2   7     1329.30     1429.34    108.54 o
   2   2   7     7527.35     7661.52    152.89 o
   4   2   7    37237.98    36995.38    635.57 o
   6   2   7      607.78      558.66     30.57 o
   8   2   7      393.01      399.26     98.13 o
  -9   3   7    15239.72    15225.56    648.03 o
  -7   3   7      307.52      326.69     63.68 o
  -5   3   7    47231.17    47178.86    779.32 o
  -3   3   7        0.92       24.68     26.30 o
  -1   3   7      471.58      547.81     83.36 o
   1   3   7      176.35      178.30     51.80 o
   3   3   7    57554.34    58162.89   1172.32 o
   5   3   7      560.50      748.83     88.70 o
   7   3   7     2141.99     2244.22    173.07 o
   9   3   7     4024.60     4015.26    241.51 o
 -10   4   7       70.65      114.65    105.17 o
  -8   4   7    17405.09    17583.72    666.90 o
  -6   4   7     1614.40     1799.71    137.70 o
  -4   4   7      186.05      276.09     73.41 o
  -2   4   7    11087.68    11295.19    356.34 o
   0   4   7    35142.37    32426.43   1507.24 o
   2   4   7       88.81      154.81     71.81 o
   4   4   7     1169.06     1154.23    107.28 o
   6   4   7       95.86      123.60     64.51 o
   8   4   7     3473.21     3527.15    219.79 o
  -9   5   7    33643.65    32416.83   1101.43 o
  -7   5   7     2647.88     2751.08    296.40 o
  -5   5   7      113.41      152.47     65.95 o
  -3   5   7     7825.35     7510.33    149.77 o
  -1   5   7      144.09       99.62     74.28 o
   1   5   7    41960.36    40095.58   1244.84 o
   3   5   7      634.94      595.59     87.97 o
   5   5   7       26.37      107.56     70.95 o
   7   5   7    19377.90    18774.62   1186.34 o
  -8   6   7     1033.29       -8.48     84.18 o
  -6   6   7     5498.61     5753.63    183.38 o
  -4   6   7      500.64      480.80     57.29 o
  -2   6   7      857.74      963.56    141.53 o
   0   6   7     1771.63     1877.64    143.54 o
   2   6   7    22493.00    21768.98    566.72 o
   4   6   7      157.51       98.05     73.26 o
   6   6   7    23410.44    23367.20    607.42 o
   8   6   7     1088.34      962.59    149.72 o
  -9   7   7     2254.85     2266.43    221.85 o
  -7   7   7       24.03      -12.68     67.69 o
  -5   7   7     2967.73     3204.49    153.48 o
  -3   7   7     5216.15     5371.56    201.12 o
  -1   7   7      372.02      396.96    101.84 o
   1   7   7    16352.44    16252.22    590.38 o
   3   7   7      536.63      460.32    119.94 o
   5   7   7     1977.20     1906.67    198.21 o
   7   7   7    12581.17    12588.65    756.83 o
  -8   8   7    17088.64    17680.20    464.11 o
  -6   8   7     3880.29     4376.68    224.89 o
  -4   8   7      310.31      220.32     50.29 o
  -2   8   7     1045.26     1107.24     99.11 o
   0   8   7    11029.12    10993.97    421.46 o
   2   8   7    27672.11    27109.54    764.06 o
   4   8   7     1271.04     1165.11    143.02 o
   6   8   7    29261.92    29552.04   1905.40 o
  -7   9   7     1167.24     1236.11    201.53 o
  -5   9   7      954.63      758.48    209.08 o
  -3   9   7      277.35      250.11     51.73 o
  -1   9   7      394.31      420.09    137.37 o
   1   9   7     1935.59     1818.10    255.55 o
   3   9   7    19649.19    19320.55    693.97 o
   5   9   7    12398.17    12805.10    505.51 o
  -6  10   7      704.66      549.63     98.75 o
  -4  10   7    24872.59    25636.48    490.28 o
  -2  10   7     8954.80     9363.21    519.96 o
   0  10   7      849.85      876.81    191.94 o
   2  10   7     3171.09     3482.12    244.66 o
   4  10   7    12236.65    12200.22    443.08 o
  -5  11   7      302.55      159.79    129.06 o
  -3  11   7      662.25      699.84    162.36 o
  -1  11   7    10873.75    10000.22    733.45 o
   1  11   7      334.27      203.40     95.68 o
   3  11   7       92.46        8.49     87.45 o
  -2  12   7    10082.18     9899.64    544.99 o
   0  12   7    12311.19    14052.90    945.13 o
 -10   0   8    39080.96    36244.45   1961.34 o
  -8   0   8    21335.74    21563.04    887.18 o
  -6   0   8    10342.23    11172.32    446.14 o
  -4   0   8    23933.35    21621.18   2206.98 o
  -2   0   8    13802.67    14025.33    731.24 o
   0   0   8    29586.34    29624.92   1213.75 o
   2   0   8    24513.08    24503.95    899.36 o
   4   0   8    24583.93    25584.70   1315.31 o
   6   0   8    13965.40    14295.27    826.19 o
   8   0   8     6221.53     6418.24    470.32 o
  -9   1   8     1145.05      862.16    157.24 o
  -7   1   8     1719.05     1800.63    133.71 o
  -5   1   8     6465.76     6310.55    176.02 o
  -3   1   8     5252.63     5293.59    120.05 o
  -1   1   8     1234.78     1231.53     81.78 o
   1   1   8      165.65      137.16     34.27 o
   3   1   8        6.98       50.99     39.69 o
   5   1   8    12170.66    12021.33    445.09 o
   7   1   8    12400.53    12671.40    621.42 o
  -8   2   8     5895.38     6075.20    300.44 o
  -6   2   8    18375.79    18110.58    420.15 o
  -4   2   8     1644.77     1785.38    123.02 o
  -2   2   8      512.34      384.14     81.29 o
   0   2   8      807.23      782.76     64.04 o
   2   2   8     5530.46     5448.58    157.60 o
   4   2   8    12909.91    13046.94    352.82 o
   6   2   8     1552.78     1793.31    136.43 o
   8   2   8     2033.80     2375.52    334.24 o
  -9   3   8     2406.82     2459.23    229.30 o
  -7   3   8     2718.99     2652.06    129.79 o
  -5   3   8      238.08      184.42     58.88 o
  -3   3   8     3135.39     3159.80    145.16 o
  -1   3   8     1298.31     1282.26    102.02 o
   1   3   8     1992.07     2024.29    131.85 o
   3   3   8     8413.95     8498.38    235.57 o
   5   3   8    19333.19    19351.09    609.40 o
   7   3   8    30421.86    31412.57   1028.76 o
  -8   4   8     2760.50     2625.32    225.29 o
  -6   4   8      649.31      809.48     78.48 o
  -4   4   8     6961.61     6402.81    216.28 o
  -2   4   8     1539.97     1621.75    174.97 o
   0   4   8     7443.40     6972.52    592.07 o
   2   4   8    20335.57    20588.02    481.06 o
   4   4   8     2970.20     3260.99    160.20 o
   6   4   8       54.58      184.94    117.58 o
  -7   5   8     3356.47     3255.05    331.87 o
  -5   5   8     2697.38     2635.60    121.72 o
  -3   5   8    15325.76    15112.53    576.78 o
  -1   5   8      105.06      201.76     88.60 o
   1   5   8    19808.54    18474.61    732.61 o
   3   5   8    13508.65    13841.86    365.50 o
   5   5   8     2492.31     2754.95    192.14 o
   7   5   8     3366.21     3558.39    264.48 o
  -8   6   8    11068.69    10651.21    295.67 o
  -6   6   8     4085.24     4172.11    158.79 o
  -4   6   8     5132.57     5186.79    286.08 o
  -2   6   8    42969.93    39447.15   2237.27 o
   0   6   8      243.91      272.48     86.59 o
   2   6   8      445.14      432.24    104.62 o
   4   6   8    11380.05    11543.89    341.88 o
   6   6   8    32363.69    33558.62   1384.38 o
  -7   7   8     9811.34    10094.40    283.81 o
  -5   7   8     1397.55      695.15    318.71 o
  -3   7   8    45790.51    44679.77   1112.68 o
  -1   7   8    21567.55    20206.71   1286.95 o
   1   7   8    16972.52    15372.69   1278.36 o
   3   7   8        7.98      -58.80     77.23 o
   5   7   8     2385.13     2304.49    203.51 o
  -6   8   8    12349.35    12170.42    459.05 o
  -4   8   8     2007.53     1887.91    395.62 o
  -2   8   8     2532.25     2709.69    341.30 o
   0   8   8     1946.51     1524.56    175.30 o
   2   8   8    26690.90    25098.80   1417.94 o
   4   8   8     4815.68     4795.53    249.62 o
  -5   9   8     3863.74     3734.36    269.85 o
  -3   9   8    16021.78    15895.71    606.16 o
  -1   9   8     1791.36     1506.07    189.49 o
   1   9   8     4236.08     3289.01    360.66 o
   3   9   8       19.07       29.20     91.78 o
  -4  10   8      256.18      276.62    159.06 o
  -2  10   8      757.89      756.07    153.04 o
   0  10   8     9644.76     8481.72    838.62 o
   2  10   8    10076.45     9196.56    929.61 o
  -7   1   9     4313.42     4528.16    187.91 o
  -5   1   9    30021.00    27066.35   1180.92 o
  -3   1   9     2246.06     2823.20    345.18 o
  -1   1   9    34440.49    31551.52   1800.57 o
   1   1   9       50.38      123.47    120.91 o
   3   1   9      274.19      223.77    181.23 o
   5   1   9     5181.49     5243.96    408.23 o
  -8   2   9     2626.72     2772.17    209.41 o
  -6   2   9       84.25       52.14     65.03 o
  -4   2   9     3449.79     2949.00    331.86 o
  -2   2   9    27198.15    26459.07    649.87 o
   0   2   9     5088.02     4918.13    230.78 o
   2   2   9    17744.14    15854.26   2366.63 o
   4   2   9     1695.46     1630.57    215.06 o
   6   2   9      454.77       -9.34    320.29 o
  -7   3   9    12093.20    11146.93    478.73 o
  -5   3   9     1715.12     1742.24    164.21 o
  -3   3   9     1268.88     1148.77    199.87 o
  -1   3   9      230.28      182.66     65.09 o
   1   3   9    23885.22    23651.76    493.09 o
   3   3   9    21016.73    21131.76    924.15 o
   5   3   9       38.44      104.12    146.25 o
  -6   4   9    13056.92    12609.15    440.95 o
  -4   4   9     3752.05     3708.29    342.11 o
  -2   4   9    10361.80     9979.24    366.07 o
   0   4   9     8192.12     7533.38    471.83 o
   2   4   9    18133.25    18069.96    429.00 o
   4   4   9     2968.27     3317.77    351.35 o
  -7   5   9     8122.68     8552.34    827.33 o
  -5   5   9    13196.70    12632.88    560.34 o
  -3   5   9    20127.91    19595.18    771.30 o
  -1   5   9      219.92       47.50     70.95 o
   1   5   9      314.59      254.89     69.30 o
   3   5   9    11192.90    11263.05    351.46 o
   5   5   9    19238.09    20046.22   1644.70 o
  -6   6   9     6329.04     6107.75    290.05 o
  -4   6   9     1302.07     1043.74    160.37 o
  -2   6   9     2278.04     1903.83    567.08 o
   0   6   9      632.96      399.16    102.73 o
   2   6   9      275.11      173.31     74.51 o
   4   6   9       33.67      -18.80     65.56 o
  -5   7   9     3151.92     3243.93    238.49 o
  -3   7   9    16955.53    15564.62   1302.43 o
  -1   7   9       93.02        8.53     90.08 o
   1   7   9     1036.58      698.84    179.19 o
   3   7   9       57.90       49.78     73.79 o
  -2   8   9       70.25      153.66    141.13 o
   0   8   9     2782.11     3039.97    246.72 o
  -4   0  10    29287.08    28489.76   1726.41 o
  -2   0  10      336.83      362.95    223.76 o
   0   0  10       33.10      185.14    242.20 o
   2   0  10       42.62       11.18    195.17 o
  -5   1  10     1630.89     1684.08    301.56 o
  -3   1  10     1206.56     1344.48    248.94 o
  -1   1  10     3566.30     3520.80    385.32 o
   1   1  10     5928.46     6336.89    434.01 o
   3   1  10     1206.56     1186.63    231.72 o
  -4   2  10     2886.92     2984.04    499.95 o
  -2   2  10      291.06      216.41    195.24 o
   0   2  10    16914.88    17382.69   1079.62 o
   2   2  10     3380.98     3428.62    403.64 o
  -3   3  10      367.38      461.95    226.29 o
  -1   3  10     2544.85     2884.39    384.47 o
   1   3  10    18741.52    18817.36    974.97 o
  -4   4  10      760.65      450.33    181.71 o
  -2   4  10    16979.45    17093.18   1075.12 o
   0   4  10    14600.68    14689.72    848.61 o
   2   4  10     6807.15     7366.27    992.74 o
  -1   5  10      205.82      147.91    194.23 o
 
